# Supplementary material for: Mechanically induced pyroptosis enhances cardiosphere oxidative stress resistance and metabolism for myocardial infarction therapy
Source: Nat Commun. 2023 Oct 2;14:6148. doi: 10.1038/s41467-023-41700-0 (PMC10545739; doi:10.1038/s41467-023-41700-0)
Supplement: Supplementary file 4 — Source data [file 41467_2023_41700_MOESM4_ESM.xlsx]

## Sheet: Figure1
								Figure 1F:The storage modulus (G′) and loss (G″) modulus over 1-100 angular frequency measured by stress-controlled rheometer.
	Figure 1C: Representative AFM result of OPC.
	Sq	2.07	2.46	2.56	1.97	2.61		Freq	G'	G"	tan_delta
								rad/s	Pa	Pa
	Figure 1E:The XRD result of OPC and OPC before and after shear force application							100	31858.3	29411.2	0.92319
								63.0957	31178.9	21669.5	0.69501
								39.8107	30380.5	19311.2	0.63565
	2θ	before stress	after stress					25.1189	27408.2	18862.3	0.6882
	2.01	101.667	120					15.8489	22140.3	19195.1	0.86698
	2.03	96.6667	111.667					10	16871.6	17120.7	1.01476
	2.05	83.3333	118.333					6.30957	12551.2	14306.3	1.13984
	2.07	76.6667	135					3.98107	9224.34	11640	1.26188
	2.09	90	128.333					2.51189	6901.24	9084.62	1.31637
	2.11	103.333	120					1.58489	5105.56	7052.57	1.38135
	2.13	90	115					1	3738.45	5406.74	1.44625
	2.15	90	123.333
	2.17	88.3333	118.333					Figure 1G:The results of the OPC toxicology
	2.19	71.6667	121.667					Days	OPC immersion medium							CSps culture medium
	2.21	63.3333	123.333											Mean	STD						Mean	STD
	2.23	75	110					0	0.958647	0.93985	0.921053	1.63534	0.545113	1	0.394379	0.819672	1.33197	0.901639	1.08607	0.860656	1	0.211672
	2.25	78.3333	108.333					1	2.70677	3.32707	3.04511	3.19549	2.5	2.95489	0.343887	3.09426	3.13525	3.31967	4.46721	4.15984	3.63525	0.634353
	2.27	78.3333	113.333					2	4.22932	4.19173	4.06015	4.21053	2.61278	3.8609	0.700878	4.40574	4.4877	4.59016	5.86066	5.28689	4.92623	0.628367
	2.29	83.3333	126.667					3	3.7594	6.31579	6.65414	6.46617	4.88722	5.61654	1.25183	5.34836	5.71721	5.4918	6.90574	6.33197	5.95902	0.649044
	2.31	76.6667	128.333					4	6.48496	5.90226	7.42481	5.0188	4.75564	5.91729	1.08993	5.71721	6.27049	6.90574	8.29918	7.78689	6.9959	1.0599
	2.33	88.3333	125					5	6.31579	6.33459	9.79323	8.23308	5.78947	7.29323	1.67847	6.90574	7.15164	7.27459	8.75	8.11475	7.63934	0.769521
	2.35	83.3333	125
	2.37	78.3333	116.667
	2.39	81.6667	113.333
	2.41	75	98.3333
	2.43	81.6667	113.333
	2.45	81.6667	113.333
	2.47	81.6667	96.6667
	2.49	88.3333	100
	2.51	80	103.333
	2.53	68.3333	116.667
	2.55	78.3333	128.333
	2.57	93.3333	121.667
	2.59	100	118.333
	2.61	90	115
	2.63	78.3333	98.3333
	2.65	68.3333	95
	2.67	65	116.667
	2.69	68.3333	121.667
	2.71	80	115
	2.73	86.6667	111.667
	2.75	96.6667	113.333
	2.77	90	126.667
	2.79	63.3333	135
	2.81	63.3333	131.667
	2.83	70	113.333
	2.85	73.3333	111.667
	2.87	81.6667	141.667
	2.89	81.6667	131.667
	2.91	66.6667	103.333
	2.93	75	116.667
	2.95	95	131.667
	2.97	98.3333	130
	2.99	103.333	138.333
	3.01	98.3333	145
	3.03	96.6667	150
	3.05	105	160
	3.07	103.333	156.667
	3.09	91.6667	143.333
	3.11	98.3333	133.333
	3.13	101.667	140
	3.15	95	131.667
	3.17	93.3333	126.667
	3.19	88.3333	153.333
	3.21	98.3333	168.333
	3.23	100	161.667
	3.25	98.3333	151.667
	3.27	105	153.333
	3.29	86.6667	141.667
	3.31	81.6667	141.667
	3.33	101.667	166.667
	3.35	110	171.667
	3.37	101.667	170
	3.39	100	156.667
	3.41	105	151.667
	3.43	111.667	155
	3.45	115	163.333
	3.47	110	168.333
	3.49	110	163.333
	3.51	120	168.333
	3.53	125	181.667
	3.55	123.333	188.333
	3.57	123.333	183.333
	3.59	121.667	188.333
	3.61	115	183.333
	3.63	110	210
	3.65	115	231.667
	3.67	130	203.333
	3.69	123.333	198.333
	3.71	103.333	200
	3.73	111.667	191.667
	3.75	125	190
	3.77	125	201.667
	3.79	113.333	208.333
	3.81	106.667	210
	3.83	116.667	211.667
	3.85	130	215
	3.87	125	205
	3.89	118.333	196.667
	3.91	118.333	203.333
	3.93	131.667	220
	3.95	143.333	235
	3.97	130	233.333
	3.99	128.333	228.333
	4.01	146.667	243.333
	4.03	156.667	241.667
	4.05	176.667	241.667
	4.07	161.667	243.333
	4.09	146.667	211.667
	4.11	145	211.667
	4.13	143.333	241.667
	4.15	151.667	243.333
	4.17	175	250
	4.19	165	243.333
	4.21	161.667	250
	4.23	156.667	273.333
	4.25	153.333	276.667
	4.27	156.667	251.667
	4.29	153.333	270
	4.31	138.333	271.667
	4.33	160	266.667
	4.35	163.333	276.667
	4.37	168.333	268.333
	4.39	150	260
	4.41	153.333	288.333
	4.43	180	295
	4.45	158.333	285
	4.47	150	280
	4.49	165	278.333
	4.51	185	288.333
	4.53	173.333	288.333
	4.55	180	311.667
	4.57	206.667	298.333
	4.59	175	270
	4.61	180	285
	4.63	186.667	305
	4.65	178.333	283.333
	4.67	186.667	258.333
	4.69	191.667	300
	4.71	173.333	333.333
	4.73	163.333	308.333
	4.75	170	301.667
	4.77	163.333	320
	4.79	206.667	301.667
	4.81	201.667	301.667
	4.83	170	330
	4.85	180	353.333
	4.87	193.333	331.667
	4.89	195	338.333
	4.91	198.333	330
	4.93	195	321.667
	4.95	200	300
	4.97	188.333	325
	4.99	176.667	325
	5.01	190	320
	5.03	190	358.333
	5.05	201.667	346.667
	5.07	206.667	353.333
	5.09	205	355
	5.11	211.667	338.333
	5.13	188.333	341.667
	5.15	196.667	346.667
	5.17	208.333	318.333
	5.19	203.333	358.333
	5.21	210	378.333
	5.23	203.333	361.667
	5.25	230	366.667
	5.27	226.667	371.667
	5.29	220	391.667
	5.31	206.667	375
	5.33	218.333	370
	5.35	216.667	355
	5.37	223.333	355
	5.39	208.333	368.333
	5.41	203.333	353.333
	5.43	211.667	368.333
	5.45	188.333	390
	5.47	180	413.333
	5.49	186.667	370
	5.51	190	363.333
	5.53	223.333	365
	5.55	233.333	383.333
	5.57	226.667	383.333
	5.59	196.667	390
	5.61	228.333	376.667
	5.63	226.667	386.667
	5.65	198.333	358.333
	5.67	238.333	366.667
	5.69	228.333	375
	5.71	228.333	373.333
	5.73	211.667	400
	5.75	188.333	345
	5.77	185	348.333
	5.79	188.333	356.667
	5.81	198.333	390
	5.83	178.333	371.667
	5.85	180	341.667
	5.87	223.333	360
	5.89	216.667	353.333
	5.91	205	326.667
	5.93	190	323.333
	5.95	171.667	361.667
	5.97	191.667	360
	5.99	175	338.333
	6.01	185	348.333
	6.03	205	331.667
	6.05	163.333	346.667
	6.07	158.333	351.667
	6.09	185	338.333
	6.11	198.333	330
	6.13	206.667	343.333
	6.15	191.667	311.667
	6.17	198.333	358.333
	6.19	193.333	351.667
	6.21	213.333	341.667
	6.23	193.333	295
	6.25	180	358.333
	6.27	198.333	321.667
	6.29	206.667	315
	6.31	206.667	318.333
	6.33	188.333	311.667
	6.35	208.333	303.333
	6.37	200	331.667
	6.39	183.333	335
	6.41	165	300
	6.43	165	283.333
	6.45	166.667	341.667
	6.47	200	370
	6.49	170	321.667
	6.51	191.667	341.667
	6.53	175	313.333
	6.55	170	306.667
	6.57	158.333	308.333
	6.59	156.667	318.333
	6.61	156.667	308.333
	6.63	163.333	328.333
	6.65	188.333	296.667
	6.67	170	290
	6.69	166.667	278.333
	6.71	165	276.667
	6.73	148.333	290
	6.75	165	260
	6.77	156.667	265
	6.79	165	275
	6.81	178.333	293.333
	6.83	170	265
	6.85	176.667	263.333
	6.87	151.667	260
	6.89	166.667	255
	6.91	163.333	280
	6.93	160	276.667
	6.95	158.333	271.667
	6.97	143.333	270
	6.99	163.333	273.333
	7.01	168.333	265
	7.03	165	245
	7.05	158.333	275
	7.07	146.667	258.333
	7.09	153.333	238.333
	7.11	161.667	238.333
	7.13	145	230
	7.15	146.667	275
	7.17	168.333	265
	7.19	141.667	270
	7.21	151.667	248.333
	7.23	163.333	278.333
	7.25	163.333	235
	7.27	138.333	228.333
	7.29	128.333	266.667
	7.31	151.667	240
	7.33	135	215
	7.35	141.667	248.333
	7.37	163.333	251.667
	7.39	136.667	265
	7.41	111.667	246.667
	7.43	105	225
	7.45	146.667	223.333
	7.47	153.333	241.667
	7.49	148.333	218.333
	7.51	125	220
	7.53	120	231.667
	7.55	136.667	233.333
	7.57	143.333	216.667
	7.59	166.667	226.667
	7.61	126.667	213.333
	7.63	118.333	240
	7.65	131.667	256.667
	7.67	138.333	233.333
	7.69	116.667	213.333
	7.71	143.333	186.667
	7.73	130	230
	7.75	110	226.667
	7.77	163.333	210
	7.79	153.333	216.667
	7.81	130	208.333
	7.83	111.667	233.333
	7.85	130	231.667
	7.87	140	250
	7.89	120	201.667
	7.91	135	183.333
	7.93	126.667	228.333
	7.95	141.667	203.333
	7.97	135	215
	7.99	128.333	205
	8.01	126.667	226.667
	8.03	150	205
	8.05	111.667	231.667
	8.07	96.6667	185
	8.09	130	208.333
	8.11	136.667	231.667
	8.13	110	210
	8.15	130	211.667
	8.17	128.333	243.333
	8.19	113.333	233.333
	8.21	113.333	223.333
	8.23	116.667	176.667
	8.25	126.667	216.667
	8.27	123.333	193.333
	8.29	135	216.667
	8.31	116.667	220
	8.33	135	205
	8.35	110	178.333
	8.37	138.333	185
	8.39	135	201.667
	8.41	143.333	173.333
	8.43	136.667	201.667
	8.45	125	178.333
	8.47	116.667	186.667
	8.49	135	185
	8.51	116.667	196.667
	8.53	120	156.667
	8.55	105	206.667
	8.57	96.6667	198.333
	8.59	106.667	203.333
	8.61	113.333	190
	8.63	108.333	196.667
	8.65	98.3333	210
	8.67	103.333	186.667
	8.69	136.667	203.333
	8.71	123.333	191.667
	8.73	138.333	196.667
	8.75	123.333	233.333
	8.77	110	166.667
	8.79	113.333	193.333
	8.81	118.333	188.333
	8.83	105	170
	8.85	105	193.333
	8.87	116.667	206.667
	8.89	111.667	198.333
	8.91	125	200
	8.93	88.3333	213.333
	8.95	105	190
	8.97	111.667	181.667
	8.99	113.333	198.333
	9.01	105	170
	9.03	105	205
	9.05	110	233.333
	9.07	116.667	181.667
	9.09	93.3333	196.667
	9.11	115	165
	9.13	135	220
	9.15	121.667	211.667
	9.17	121.667	215
	9.19	95	196.667
	9.21	106.667	163.333
	9.23	121.667	201.667
	9.25	96.6667	200
	9.27	118.333	188.333
	9.29	85	190
	9.31	100	191.667
	9.33	105	188.333
	9.35	125	210
	9.37	123.333	195
	9.39	118.333	231.667
	9.41	105	161.667
	9.43	118.333	165
	9.45	110	173.333
	9.47	101.667	218.333
	9.49	103.333	181.667
	9.51	123.333	206.667
	9.53	118.333	195
	9.55	91.6667	156.667
	9.57	103.333	185
	9.59	91.6667	191.667
	9.61	100	170
	9.63	126.667	168.333
	9.65	108.333	158.333
	9.67	106.667	195
	9.69	108.333	216.667
	9.71	110	195
	9.73	113.333	180
	9.75	111.667	170
	9.77	96.6667	178.333
	9.79	125	165
	9.81	113.333	221.667
	9.83	103.333	201.667
	9.85	125	186.667
	9.87	95	173.333
	9.89	115	166.667
	9.91	130	180
	9.93	98.3333	201.667
	9.95	96.6667	183.333
	9.97	130	190
	9.99	96.6667	176.667
	10.01	95	200
	10.03	105	158.333
	10.05	91.6667	191.667
	10.07	98.3333	210
	10.09	138.333	186.667
	10.11	93.3333	175
	10.13	113.333	201.667
	10.15	103.333	190
	10.17	88.3333	171.667
	10.19	140	185
	10.21	100	196.667
	10.23	113.333	218.333
	10.25	113.333	211.667
	10.27	106.667	185
	10.29	118.333	170
	10.31	120	205
	10.33	126.667	196.667
	10.35	110	236.667
	10.37	118.333	235
	10.39	120	230
	10.41	118.333	178.333
	10.43	116.667	218.333
	10.45	108.333	191.667
	10.47	101.667	195
	10.49	121.667	211.667
	10.51	110	191.667
	10.53	95	206.667
	10.55	111.667	185
	10.57	106.667	205
	10.59	108.333	211.667
	10.61	120	211.667
	10.63	113.333	193.333
	10.65	121.667	193.333
	10.67	106.667	178.333
	10.69	116.667	178.333
	10.71	113.333	193.333
	10.73	111.667	185
	10.75	101.667	196.667
	10.77	131.667	193.333
	10.79	118.333	188.333
	10.81	116.667	193.333
	10.83	125	176.667
	10.85	115	208.333
	10.87	123.333	175
	10.89	131.667	193.333
	10.91	123.333	218.333
	10.93	120	216.667
	10.95	135	210
	10.97	116.667	228.333
	10.99	116.667	206.667
	11.01	103.333	175
	11.03	133.333	216.667
	11.05	100	185
	11.07	98.3333	213.333
	11.09	126.667	203.333
	11.11	120	195
	11.13	98.3333	211.667
	11.15	125	201.667
	11.17	120	226.667
	11.19	146.667	166.667
	11.21	130	208.333
	11.23	101.667	223.333
	11.25	113.333	250
	11.27	110	228.333
	11.29	115	226.667
	11.31	130	191.667
	11.33	106.667	231.667
	11.35	113.333	191.667
	11.37	106.667	195
	11.39	105	203.333
	11.41	111.667	181.667
	11.43	131.667	196.667
	11.45	126.667	200
	11.47	125	196.667
	11.49	103.333	198.333
	11.51	128.333	175
	11.53	108.333	203.333
	11.55	133.333	230
	11.57	133.333	211.667
	11.59	111.667	168.333
	11.61	121.667	228.333
	11.63	113.333	201.667
	11.65	118.333	205
	11.67	120	230
	11.69	123.333	208.333
	11.71	130	188.333
	11.73	118.333	200
	11.75	111.667	215
	11.77	130	225
	11.79	95	198.333
	11.81	125	216.667
	11.83	138.333	220
	11.85	133.333	198.333
	11.87	118.333	198.333
	11.89	111.667	263.333
	11.91	120	213.333
	11.93	125	213.333
	11.95	146.667	213.333
	11.97	125	223.333
	11.99	121.667	213.333
	12.01	133.333	211.667
	12.03	108.333	195
	12.05	113.333	246.667
	12.07	98.3333	206.667
	12.09	123.333	225
	12.11	133.333	213.333
	12.13	118.333	210
	12.15	113.333	223.333
	12.17	125	196.667
	12.19	140	208.333
	12.21	116.667	210
	12.23	121.667	218.333
	12.25	141.667	218.333
	12.27	141.667	220
	12.29	126.667	206.667
	12.31	113.333	216.667
	12.33	126.667	245
	12.35	113.333	253.333
	12.37	113.333	220
	12.39	115	203.333
	12.41	121.667	188.333
	12.43	108.333	216.667
	12.45	116.667	223.333
	12.47	123.333	226.667
	12.49	120	255
	12.51	115	245
	12.53	128.333	231.667
	12.55	135	261.667
	12.57	118.333	226.667
	12.59	131.667	231.667
	12.61	123.333	248.333
	12.63	120	241.667
	12.65	111.667	223.333
	12.67	133.333	258.333
	12.69	125	218.333
	12.71	113.333	271.667
	12.73	108.333	255
	12.75	120	235
	12.77	135	251.667
	12.79	143.333	256.667
	12.81	125	238.333
	12.83	123.333	231.667
	12.85	126.667	218.333
	12.87	138.333	221.667
	12.89	136.667	220
	12.91	133.333	230
	12.93	113.333	255
	12.95	115	248.333
	12.97	140	260
	12.99	141.667	235
	13.01	108.333	216.667
	13.03	116.667	263.333
	13.05	115	251.667
	13.07	153.333	266.667
	13.09	136.667	271.667
	13.11	120	268.333
	13.13	100	236.667
	13.15	128.333	240
	13.17	141.667	268.333
	13.19	111.667	251.667
	13.21	143.333	236.667
	13.23	155	250
	13.25	146.667	251.667
	13.27	146.667	276.667
	13.29	140	253.333
	13.31	113.333	231.667
	13.33	116.667	251.667
	13.35	156.667	291.667
	13.37	141.667	270
	13.39	130	271.667
	13.41	111.667	276.667
	13.43	133.333	275
	13.45	153.333	260
	13.47	153.333	240
	13.49	128.333	256.667
	13.51	143.333	263.333
	13.53	135	285
	13.55	153.333	275
	13.57	160	260
	13.59	138.333	278.333
	13.61	150	270
	13.63	143.333	283.333
	13.65	120	255
	13.67	111.667	235
	13.69	143.333	278.333
	13.71	138.333	243.333
	13.73	145	271.667
	13.75	136.667	263.333
	13.77	123.333	278.333
	13.79	121.667	266.667
	13.81	130	265
	13.83	133.333	261.667
	13.85	135	261.667
	13.87	133.333	265
	13.89	143.333	260
	13.91	158.333	246.667
	13.93	126.667	255
	13.95	140	293.333
	13.97	128.333	278.333
	13.99	126.667	270
	14.01	123.333	298.333
	14.03	143.333	310
	14.05	135	296.667
	14.07	133.333	298.333
	14.09	140	261.667
	14.11	133.333	266.667
	14.13	138.333	273.333
	14.15	140	265
	14.17	140	286.667
	14.19	125	310
	14.21	126.667	296.667
	14.23	126.667	300
	14.25	131.667	325
	14.27	138.333	286.667
	14.29	148.333	271.667
	14.31	153.333	301.667
	14.33	140	295
	14.35	156.667	290
	14.37	136.667	306.667
	14.39	146.667	315
	14.41	140	308.333
	14.43	145	308.333
	14.45	145	300
	14.47	136.667	288.333
	14.49	155	306.667
	14.51	141.667	316.667
	14.53	155	301.667
	14.55	155	308.333
	14.57	163.333	288.333
	14.59	151.667	335
	14.61	130	311.667
	14.63	115	285
	14.65	141.667	296.667
	14.67	133.333	315
	14.69	125	295
	14.71	128.333	300
	14.73	160	321.667
	14.75	165	316.667
	14.77	148.333	358.333
	14.79	155	316.667
	14.81	155	310
	14.83	166.667	310
	14.85	145	311.667
	14.87	138.333	303.333
	14.89	146.667	281.667
	14.91	158.333	326.667
	14.93	146.667	351.667
	14.95	130	363.333
	14.97	143.333	335
	14.99	135	311.667
	15.01	155	325
	15.03	176.667	315
	15.05	165	295
	15.07	151.667	316.667
	15.09	158.333	345
	15.11	173.333	326.667
	15.13	160	333.333
	15.15	156.667	333.333
	15.17	156.667	351.667
	15.19	161.667	378.333
	15.21	165	368.333
	15.23	158.333	348.333
	15.25	160	371.667
	15.27	140	380
	15.29	160	356.667
	15.31	156.667	381.667
	15.33	140	365
	15.35	151.667	335
	15.37	163.333	348.333
	15.39	143.333	370
	15.41	145	380
	15.43	165	365
	15.45	166.667	410
	15.47	173.333	396.667
	15.49	146.667	361.667
	15.51	160	335
	15.53	146.667	366.667
	15.55	151.667	375
	15.57	168.333	365
	15.59	183.333	348.333
	15.61	173.333	353.333
	15.63	161.667	333.333
	15.65	176.667	338.333
	15.67	158.333	383.333
	15.69	166.667	373.333
	15.71	155	330
	15.73	165	385
	15.75	181.667	406.667
	15.77	175	423.333
	15.79	171.667	375
	15.81	160	388.333
	15.83	160	418.333
	15.85	175	390
	15.87	173.333	358.333
	15.89	175	363.333
	15.91	213.333	368.333
	15.93	205	396.667
	15.95	181.667	408.333
	15.97	188.333	425
	15.99	165	398.333
	16.01	158.333	390
	16.03	173.333	380
	16.05	181.667	371.667
	16.07	178.333	390
	16.09	161.667	398.333
	16.11	163.333	373.333
	16.13	151.667	391.667
	16.15	180	421.667
	16.17	175	410
	16.19	161.667	393.333
	16.21	166.667	386.667
	16.23	168.333	395
	16.25	183.333	396.667
	16.27	171.667	423.333
	16.29	171.667	410
	16.31	165	403.333
	16.33	158.333	433.333
	16.35	191.667	420
	16.37	175	415
	16.39	178.333	426.667
	16.41	185	415
	16.43	166.667	440
	16.45	173.333	443.333
	16.47	191.667	440
	16.49	185	418.333
	16.51	181.667	451.667
	16.53	181.667	430
	16.55	206.667	416.667
	16.57	176.667	410
	16.59	171.667	423.333
	16.61	190	438.333
	16.63	193.333	445
	16.65	178.333	463.333
	16.67	188.333	475
	16.69	206.667	433.333
	16.71	228.333	443.333
	16.73	213.333	426.667
	16.75	200	448.333
	16.77	193.333	471.667
	16.79	181.667	453.333
	16.81	190	473.333
	16.83	191.667	450
	16.85	196.667	435
	16.87	186.667	480
	16.89	188.333	488.333
	16.91	175	480
	16.93	176.667	481.667
	16.95	183.333	500
	16.97	211.667	485
	16.99	188.333	478.333
	17.01	178.333	473.333
	17.03	185	471.667
	17.05	180	486.667
	17.07	198.333	476.667
	17.09	206.667	456.667
	17.11	196.667	506.667
	17.13	176.667	511.667
	17.15	175	503.333
	17.17	170	481.667
	17.19	170	468.333
	17.21	200	483.333
	17.23	201.667	476.667
	17.25	195	488.333
	17.27	208.333	503.333
	17.29	213.333	525
	17.31	226.667	523.333
	17.33	206.667	511.667
	17.35	183.333	505
	17.37	185	478.333
	17.39	196.667	513.333
	17.41	188.333	523.333
	17.43	200	486.667
	17.45	223.333	485
	17.47	218.333	503.333
	17.49	211.667	491.667
	17.51	210	516.667
	17.53	216.667	501.667
	17.55	203.333	520
	17.57	210	548.333
	17.59	226.667	553.333
	17.61	233.333	540
	17.63	205	518.333
	17.65	211.667	488.333
	17.67	221.667	511.667
	17.69	220	525
	17.71	218.333	508.333
	17.73	220	523.333
	17.75	215	531.667
	17.77	216.667	526.667
	17.79	208.333	500
	17.81	198.333	528.333
	17.83	190	555
	17.85	211.667	555
	17.87	198.333	541.667
	17.89	208.333	555
	17.91	226.667	535
	17.93	221.667	493.333
	17.95	201.667	528.333
	17.97	205	561.667
	17.99	213.333	546.667
	18.01	220	551.667
	18.03	210	580
	18.05	205	600
	18.07	223.333	590
	18.09	210	556.667
	18.11	195	553.333
	18.13	206.667	571.667
	18.15	203.333	568.333
	18.17	200	580
	18.19	213.333	583.333
	18.21	231.667	568.333
	18.23	220	551.667
	18.25	211.667	586.667
	18.27	201.667	613.333
	18.29	193.333	615
	18.31	236.667	576.667
	18.33	245	560
	18.35	238.333	585
	18.37	220	591.667
	18.39	211.667	538.333
	18.41	210	540
	18.43	226.667	598.333
	18.45	216.667	606.667
	18.47	218.333	591.667
	18.49	233.333	616.667
	18.51	220	611.667
	18.53	231.667	591.667
	18.55	226.667	601.667
	18.57	210	605
	18.59	231.667	601.667
	18.61	228.333	596.667
	18.63	216.667	621.667
	18.65	225	613.333
	18.67	240	563.333
	18.69	240	566.667
	18.71	241.667	566.667
	18.73	220	576.667
	18.75	201.667	606.667
	18.77	225	616.667
	18.79	215	615
	18.81	198.333	626.667
	18.83	211.667	641.667
	18.85	220	628.333
	18.87	226.667	621.667
	18.89	226.667	626.667
	18.91	221.667	648.333
	18.93	211.667	646.667
	18.95	191.667	635
	18.97	210	641.667
	18.99	233.333	640
	19.01	225	620
	19.03	218.333	611.667
	19.05	233.333	616.667
	19.07	230	648.333
	19.09	210	675
	19.11	201.667	665
	19.13	251.667	633.333
	19.15	240	641.667
	19.17	196.667	650
	19.19	230	640
	19.21	236.667	630
	19.23	225	661.667
	19.25	240	673.333
	19.27	248.333	665
	19.29	231.667	658.333
	19.31	235	651.667
	19.33	243.333	653.333
	19.35	250	670
	19.37	231.667	656.667
	19.39	221.667	656.667
	19.41	218.333	673.333
	19.43	243.333	691.667
	19.45	250	663.333
	19.47	223.333	621.667
	19.49	221.667	666.667
	19.51	215	688.333
	19.53	223.333	688.333
	19.55	236.667	656.667
	19.57	235	640
	19.59	231.667	633.333
	19.61	243.333	645
	19.63	240	681.667
	19.65	246.667	670
	19.67	250	688.333
	19.69	246.667	661.667
	19.71	236.667	680
	19.73	233.333	696.667
	19.75	238.333	653.333
	19.77	248.333	678.333
	19.79	258.333	668.333
	19.81	236.667	663.333
	19.83	218.333	651.667
	19.85	235	650
	19.87	248.333	693.333
	19.89	245	720
	19.91	238.333	696.667
	19.93	238.333	676.667
	19.95	243.333	693.333
	19.97	243.333	665
	19.99	248.333	633.333
	20.01	258.333	665
	20.03	255	671.667
	20.05	235	658.333
	20.07	266.667	633.333
	20.09	280	640
	20.11	261.667	656.667
	20.13	268.333	665
	20.15	250	686.667
	20.17	228.333	613.333
	20.19	220	593.333
	20.21	228.333	638.333
	20.23	241.667	625
	20.25	221.667	633.333
	20.27	211.667	703.333
	20.29	230	695
	20.31	231.667	623.333
	20.33	235	590
	20.35	250	631.667
	20.37	260	686.667
	20.39	270	660
	20.41	253.333	671.667
	20.43	238.333	696.667
	20.45	263.333	675
	20.47	270	638.333
	20.49	273.333	640
	20.51	260	650
	20.53	238.333	651.667
	20.55	228.333	646.667
	20.57	215	595
	20.59	210	600
	20.61	205	645
	20.63	231.667	655
	20.65	238.333	615
	20.67	213.333	601.667
	20.69	220	620
	20.71	246.667	623.333
	20.73	246.667	625
	20.75	221.667	620
	20.77	208.333	610
	20.79	241.667	598.333
	20.81	275	590
	20.83	260	603.333
	20.85	256.667	598.333
	20.87	258.333	595
	20.89	236.667	595
	20.91	225	586.667
	20.93	208.333	616.667
	20.95	210	625
	20.97	213.333	595
	20.99	211.667	611.667
	21.01	215	580
	21.03	221.667	568.333
	21.05	236.667	613.333
	21.07	225	616.667
	21.09	220	616.667
	21.11	235	620
	21.13	258.333	616.667
	21.15	251.667	585
	21.17	221.667	583.333
	21.19	216.667	581.667
	21.21	220	561.667
	21.23	210	556.667
	21.25	236.667	556.667
	21.27	233.333	550
	21.29	226.667	566.667
	21.31	226.667	571.667
	21.33	216.667	565
	21.35	225	536.667
	21.37	236.667	566.667
	21.39	245	570
	21.41	243.333	526.667
	21.43	226.667	543.333
	21.45	213.333	548.333
	21.47	220	516.667
	21.49	236.667	556.667
	21.51	230	556.667
	21.53	238.333	540
	21.55	243.333	540
	21.57	241.667	533.333
	21.59	225	523.333
	21.61	225	510
	21.63	246.667	531.667
	21.65	233.333	550
	21.67	220	556.667
	21.69	236.667	583.333
	21.71	238.333	550
	21.73	221.667	545
	21.75	223.333	533.333
	21.77	230	510
	21.79	245	533.333
	21.81	240	533.333
	21.83	225	503.333
	21.85	215	523.333
	21.87	210	516.667
	21.89	208.333	513.333
	21.91	220	540
	21.93	223.333	533.333
	21.95	215	520
	21.97	198.333	515
	21.99	236.667	516.667
	22.01	230	518.333
	22.03	216.667	501.667
	22.05	220	461.667
	22.07	221.667	466.667
	22.09	215	491.667
	22.11	218.333	481.667
	22.13	246.667	440
	22.15	248.333	421.667
	22.17	221.667	468.333
	22.19	210	475
	22.21	225	503.333
	22.23	241.667	478.333
	22.25	218.333	463.333
	22.27	210	455
	22.29	216.667	453.333
	22.31	203.333	491.667
	22.33	191.667	478.333
	22.35	198.333	473.333
	22.37	215	483.333
	22.39	213.333	455
	22.41	208.333	421.667
	22.43	213.333	428.333
	22.45	218.333	436.667
	22.47	223.333	470
	22.49	215	495
	22.51	195	455
	22.53	220	420
	22.55	230	426.667
	22.57	211.667	448.333
	22.59	220	456.667
	22.61	236.667	453.333
	22.63	225	425
	22.65	200	420
	22.67	223.333	450
	22.69	223.333	430
	22.71	205	410
	22.73	196.667	415
	22.75	215	425
	22.77	221.667	438.333
	22.79	206.667	451.667
	22.81	196.667	448.333
	22.83	193.333	435
	22.85	188.333	431.667
	22.87	198.333	426.667
	22.89	195	411.667
	22.91	191.667	421.667
	22.93	195	441.667
	22.95	196.667	423.333
	22.97	203.333	418.333
	22.99	201.667	390
	23.01	211.667	376.667
	23.03	221.667	441.667
	23.05	190	418.333
	23.07	190	400
	23.09	196.667	401.667
	23.11	205	401.667
	23.13	196.667	391.667
	23.15	195	398.333
	23.17	213.333	406.667
	23.19	220	406.667
	23.21	228.333	400
	23.23	221.667	401.667
	23.25	210	383.333
	23.27	203.333	353.333
	23.29	195	381.667
	23.31	200	376.667
	23.33	188.333	393.333
	23.35	203.333	403.333
	23.37	196.667	413.333
	23.39	195	393.333
	23.41	195	391.667
	23.43	205	373.333
	23.45	196.667	415
	23.47	188.333	413.333
	23.49	216.667	383.333
	23.51	203.333	411.667
	23.53	201.667	421.667
	23.55	225	406.667
	23.57	213.333	410
	23.59	213.333	391.667
	23.61	230	356.667
	23.63	206.667	361.667
	23.65	203.333	366.667
	23.67	196.667	356.667
	23.69	201.667	351.667
	23.71	221.667	383.333
	23.73	210	413.333
	23.75	203.333	386.667
	23.77	195	373.333
	23.79	198.333	351.667
	23.81	220	363.333
	23.83	215	375
	23.85	220	353.333
	23.87	220	348.333
	23.89	211.667	365
	23.91	198.333	355
	23.93	203.333	365
	23.95	203.333	363.333
	23.97	216.667	345
	23.99	220	328.333
	24.01	215	341.667
	24.03	198.333	355
	24.05	218.333	358.333
	24.07	203.333	388.333
	24.09	203.333	360
	24.11	195	338.333
	24.13	213.333	343.333
	24.15	210	330
	24.17	206.667	321.667
	24.19	203.333	333.333
	24.21	210	368.333
	24.23	208.333	328.333
	24.25	211.667	330
	24.27	188.333	360
	24.29	196.667	358.333
	24.31	195	361.667
	24.33	191.667	345
	24.35	183.333	331.667
	24.37	205	323.333
	24.39	193.333	343.333
	24.41	183.333	363.333
	24.43	198.333	360
	24.45	211.667	356.667
	24.47	195	353.333
	24.49	178.333	308.333
	24.51	191.667	313.333
	24.53	208.333	336.667
	24.55	210	363.333
	24.57	163.333	335
	24.59	180	316.667
	24.61	200	306.667
	24.63	183.333	328.333
	24.65	178.333	353.333
	24.67	198.333	315
	24.69	216.667	321.667
	24.71	220	341.667
	24.73	218.333	338.333
	24.75	190	333.333
	24.77	181.667	315
	24.79	196.667	321.667
	24.81	175	338.333
	24.83	181.667	345
	24.85	180	331.667
	24.87	176.667	321.667
	24.89	208.333	331.667
	24.91	186.667	345
	24.93	188.333	340
	24.95	180	326.667
	24.97	158.333	303.333
	24.99	163.333	293.333
	25.01	185	320
	25.03	198.333	330
	25.05	196.667	298.333
	25.07	185	333.333
	25.09	195	325
	25.11	193.333	343.333
	25.13	200	311.667
	25.15	191.667	286.667
	25.17	191.667	271.667
	25.19	193.333	285
	25.21	195	283.333
	25.23	193.333	275
	25.25	188.333	285
	25.27	208.333	285
	25.29	190	296.667
	25.31	200	283.333
	25.33	210	313.333
	25.35	206.667	290
	25.37	198.333	291.667
	25.39	188.333	300
	25.41	183.333	306.667
	25.43	196.667	298.333
	25.45	186.667	298.333
	25.47	196.667	295
	25.49	180	318.333
	25.51	198.333	310
	25.53	198.333	316.667
	25.55	196.667	268.333
	25.57	193.333	286.667
	25.59	198.333	306.667
	25.61	178.333	296.667
	25.63	210	275
	25.65	191.667	268.333
	25.67	186.667	276.667
	25.69	196.667	286.667
	25.71	183.333	300
	25.73	190	285
	25.75	183.333	293.333
	25.77	171.667	296.667
	25.79	185	281.667
	25.81	160	261.667
	25.83	166.667	280
	25.85	176.667	278.333
	25.87	173.333	288.333
	25.89	190	296.667
	25.91	193.333	273.333
	25.93	185	268.333
	25.95	185	278.333
	25.97	178.333	301.667
	25.99	196.667	313.333
	26.01	201.667	286.667
	26.03	180	271.667
	26.05	168.333	266.667
	26.07	176.667	270
	26.09	181.667	270
	26.11	183.333	275
	26.13	191.667	283.333
	26.15	190	280
	26.17	195	278.333
	26.19	201.667	250
	26.21	176.667	253.333
	26.23	170	271.667
	26.25	180	293.333
	26.27	180	273.333
	26.29	170	313.333
	26.31	160	308.333
	26.33	158.333	293.333
	26.35	166.667	281.667
	26.37	190	250
	26.39	198.333	270
	26.41	191.667	266.667
	26.43	191.667	266.667
	26.45	185	281.667
	26.47	168.333	275
	26.49	195	255
	26.51	181.667	246.667
	26.53	160	271.667
	26.55	151.667	265
	26.57	171.667	260
	26.59	186.667	253.333
	26.61	193.333	255
	26.63	160	251.667
	26.65	185	270
	26.67	165	276.667
	26.69	178.333	290
	26.71	190	271.667
	26.73	175	238.333
	26.75	175	256.667
	26.77	156.667	260
	26.79	168.333	273.333
	26.81	153.333	258.333
	26.83	168.333	246.667
	26.85	175	236.667
	26.87	170	286.667
	26.89	180	273.333
	26.91	180	223.333
	26.93	175	226.667
	26.95	161.667	248.333
	26.97	175	268.333
	26.99	176.667	263.333
	27.01	178.333	270
	27.03	176.667	215
	27.05	161.667	275
	27.07	168.333	235
	27.09	158.333	243.333
	27.11	153.333	286.667
	27.13	158.333	251.667
	27.15	166.667	246.667
	27.17	166.667	263.333
	27.19	160	243.333
	27.21	158.333	233.333
	27.23	141.667	278.333
	27.25	126.667	231.667
	27.27	165	220
	27.29	176.667	266.667
	27.31	165	263.333
	27.33	151.667	238.333
	27.35	156.667	256.667
	27.37	196.667	245
	27.39	165	250
	27.41	165	243.333
	27.43	168.333	243.333
	27.45	158.333	278.333
	27.47	158.333	243.333
	27.49	148.333	266.667
	27.51	143.333	236.667
	27.53	140	220
	27.55	150	238.333
	27.57	135	248.333
	27.59	153.333	235
	27.61	168.333	258.333
	27.63	160	253.333
	27.65	146.667	250
	27.67	146.667	256.667
	27.69	168.333	236.667
	27.71	146.667	198.333
	27.73	140	240
	27.75	178.333	245
	27.77	153.333	245
	27.79	165	230
	27.81	138.333	211.667
	27.83	150	200
	27.85	161.667	210
	27.87	158.333	230
	27.89	160	256.667
	27.91	155	241.667
	27.93	153.333	233.333
	27.95	145	255
	27.97	155	240
	27.99	160	246.667
	28.01	155	231.667
	28.03	146.667	215
	28.05	158.333	218.333
	28.07	168.333	215
	28.09	146.667	223.333
	28.11	171.667	236.667
	28.13	156.667	230
	28.15	143.333	238.333
	28.17	161.667	220
	28.19	168.333	241.667
	28.21	148.333	240
	28.23	135	205
	28.25	150	216.667
	28.27	155	246.667
	28.29	156.667	238.333
	28.31	156.667	241.667
	28.33	145	221.667
	28.35	145	258.333
	28.37	140	216.667
	28.39	143.333	171.667
	28.41	178.333	216.667
	28.43	170	260
	28.45	136.667	243.333
	28.47	173.333	213.333
	28.49	141.667	201.667
	28.51	153.333	228.333
	28.53	156.667	186.667
	28.55	170	208.333
	28.57	168.333	201.667
	28.59	161.667	213.333
	28.61	150	203.333
	28.63	166.667	208.333
	28.65	155	228.333
	28.67	146.667	215
	28.69	163.333	236.667
	28.71	163.333	213.333
	28.73	148.333	185
	28.75	175	218.333
	28.77	158.333	230
	28.79	161.667	210
	28.81	155	181.667
	28.83	145	208.333
	28.85	153.333	211.667
	28.87	170	235
	28.89	145	198.333
	28.91	138.333	188.333
	28.93	160	196.667
	28.95	141.667	190
	28.97	178.333	203.333
	28.99	168.333	231.667
	29.01	155	206.667
	29.03	150	228.333
	29.05	158.333	225
	29.07	150	203.333
	29.09	145	208.333
	29.11	150	260
	29.13	151.667	220
	29.15	166.667	201.667
	29.17	155	211.667
	29.19	155	196.667
	29.21	140	195
	29.23	185	190
	29.25	153.333	225
	29.27	163.333	233.333
	29.29	135	218.333
	29.31	151.667	231.667
	29.33	130	200
	29.35	145	208.333
	29.37	153.333	195
	29.39	138.333	195
	29.41	156.667	253.333
	29.43	148.333	221.667
	29.45	138.333	211.667
	29.47	161.667	185
	29.49	168.333	196.667
	29.51	170	210
	29.53	175	201.667
	29.55	128.333	188.333
	29.57	136.667	218.333
	29.59	131.667	196.667
	29.61	140	195
	29.63	151.667	181.667
	29.65	141.667	195
	29.67	136.667	203.333
	29.69	133.333	215
	29.71	141.667	218.333
	29.73	128.333	208.333
	29.75	153.333	215
	29.77	156.667	200
	29.79	153.333	198.333
	29.81	150	181.667
	29.83	145	173.333
	29.85	153.333	186.667
	29.87	168.333	206.667
	29.89	156.667	200
	29.91	160	205
	29.93	155	188.333
	29.95	113.333	200
	29.97	130	198.333
	29.99	110	218.333
	30.01	133.333	205
	30.03	153.333	196.667
	30.05	138.333	171.667
	30.07	153.333	183.333
	30.09	141.667	191.667
	30.11	125	188.333
	30.13	136.667	168.333
	30.15	133.333	190
	30.17	138.333	170
	30.19	128.333	180
	30.21	165	188.333
	30.23	111.667	210
	30.25	151.667	178.333
	30.27	136.667	183.333
	30.29	140	205
	30.31	126.667	210
	30.33	153.333	200
	30.35	148.333	198.333
	30.37	135	213.333
	30.39	141.667	163.333
	30.41	136.667	181.667
	30.43	143.333	183.333
	30.45	128.333	168.333
	30.47	153.333	175
	30.49	105	180
	30.51	125	183.333
	30.53	135	178.333
	30.55	121.667	178.333
	30.57	146.667	188.333
	30.59	100	195
	30.61	146.667	201.667
	30.63	138.333	168.333
	30.65	143.333	180
	30.67	136.667	176.667
	30.69	171.667	196.667
	30.71	123.333	200
	30.73	120	206.667
	30.75	143.333	200
	30.77	171.667	178.333
	30.79	125	200
	30.81	148.333	188.333
	30.83	106.667	183.333
	30.85	125	198.333
	30.87	135	171.667
	30.89	123.333	178.333
	30.91	131.667	188.333
	30.93	148.333	155
	30.95	148.333	171.667
	30.97	146.667	148.333
	30.99	125	150
	31.01	116.667	171.667
	31.03	145	155
	31.05	150	186.667
	31.07	146.667	161.667
	31.09	166.667	198.333
	31.11	126.667	163.333
	31.13	158.333	168.333
	31.15	130	170
	31.17	141.667	208.333
	31.19	143.333	188.333
	31.21	125	168.333
	31.23	120	180
	31.25	135	190
	31.27	133.333	206.667
	31.29	116.667	191.667
	31.31	153.333	155
	31.33	140	166.667
	31.35	118.333	183.333
	31.37	140	190
	31.39	153.333	188.333
	31.41	133.333	163.333
	31.43	145	181.667
	31.45	143.333	160
	31.47	126.667	163.333
	31.49	168.333	145
	31.51	138.333	155
	31.53	141.667	158.333
	31.55	130	140
	31.57	138.333	166.667
	31.59	128.333	168.333
	31.61	125	181.667
	31.63	116.667	175
	31.65	115	181.667
	31.67	151.667	190
	31.69	165	161.667
	31.71	146.667	155
	31.73	135	171.667
	31.75	120	155
	31.77	110	180
	31.79	123.333	180
	31.81	126.667	168.333
	31.83	111.667	165
	31.85	116.667	181.667
	31.87	106.667	176.667
	31.89	115	143.333
	31.91	148.333	168.333
	31.93	128.333	165
	31.95	95	160
	31.97	140	188.333
	31.99	106.667	146.667
	32.01	113.333	165
	32.03	118.333	181.667
	32.05	105	176.667
	32.07	88.3333	170
	32.09	120	150
	32.11	146.667	185
	32.13	128.333	170
	32.15	126.667	138.333
	32.17	128.333	166.667
	32.19	113.333	168.333
	32.21	146.667	168.333
	32.23	128.333	170
	32.25	91.6667	155
	32.27	101.667	150
	32.29	130	165
	32.31	115	188.333
	32.33	111.667	140
	32.35	110	160
	32.37	123.333	170
	32.39	131.667	156.667
	32.41	91.6667	173.333
	32.43	103.333	171.667
	32.45	130	181.667
	32.47	110	165
	32.49	133.333	168.333
	32.51	128.333	163.333
	32.53	110	153.333
	32.55	123.333	181.667
	32.57	125	158.333
	32.59	133.333	143.333
	32.61	98.3333	176.667
	32.63	116.667	148.333
	32.65	111.667	128.333
	32.67	130	146.667
	32.69	148.333	175
	32.71	120	136.667
	32.73	135	175
	32.75	115	166.667
	32.77	145	168.333
	32.79	115	178.333
	32.81	148.333	166.667
	32.83	120	121.667
	32.85	110	156.667
	32.87	135	150
	32.89	135	180
	32.91	96.6667	150
	32.93	101.667	141.667
	32.95	110	171.667
	32.97	101.667	166.667
	32.99	118.333	140
	33.01	120	146.667
	33.03	115	150
	33.05	101.667	163.333
	33.07	135	135
	33.09	100	153.333
	33.11	108.333	136.667
	33.13	113.333	148.333
	33.15	120	156.667
	33.17	100	158.333
	33.19	120	150
	33.21	105	128.333
	33.23	130	133.333
	33.25	110	150
	33.27	116.667	155
	33.29	115	143.333
	33.31	85	131.667
	33.33	141.667	123.333
	33.35	120	148.333
	33.37	106.667	138.333
	33.39	125	145
	33.41	116.667	148.333
	33.43	116.667	141.667
	33.45	120	166.667
	33.47	131.667	185
	33.49	105	123.333
	33.51	105	140
	33.53	96.6667	130
	33.55	110	161.667
	33.57	103.333	138.333
	33.59	116.667	130
	33.61	123.333	123.333
	33.63	150	143.333
	33.65	86.6667	133.333
	33.67	118.333	156.667
	33.69	123.333	140
	33.71	95	123.333
	33.73	118.333	151.667
	33.75	120	151.667
	33.77	115	135
	33.79	113.333	133.333
	33.81	110	135
	33.83	131.667	148.333
	33.85	113.333	138.333
	33.87	81.6667	128.333
	33.89	130	153.333
	33.91	98.3333	151.667
	33.93	116.667	143.333
	33.95	93.3333	126.667
	33.97	98.3333	153.333
	33.99	86.6667	128.333
	34.01	120	130
	34.03	105	118.333
	34.05	106.667	163.333
	34.07	80	120
	34.09	96.6667	125
	34.11	96.6667	150
	34.13	121.667	115
	34.15	123.333	145
	34.17	103.333	131.667
	34.19	106.667	146.667
	34.21	130	130
	34.23	103.333	130
	34.25	95	146.667
	34.27	98.3333	113.333
	34.29	103.333	148.333
	34.31	80	123.333
	34.33	98.3333	151.667
	34.35	85	123.333
	34.37	120	126.667
	34.39	115	138.333
	34.41	90	108.333
	34.43	116.667	120
	34.45	93.3333	125
	34.47	121.667	130
	34.49	123.333	120
	34.51	93.3333	130
	34.53	103.333	123.333
	34.55	110	116.667
	34.57	83.3333	106.667
	34.59	86.6667	121.667
	34.61	110	113.333
	34.63	111.667	113.333
	34.65	98.3333	141.667
	34.67	75	140
	34.69	90	115
	34.71	93.3333	115
	34.73	93.3333	108.333
	34.75	101.667	86.6667
	34.77	83.3333	138.333
	34.79	91.6667	113.333
	34.81	98.3333	106.667
	34.83	90	136.667
	34.85	96.6667	123.333
	34.87	98.3333	118.333
	34.89	111.667	110
	34.91	93.3333	105
	34.93	68.3333	140
	34.95	96.6667	101.667
	34.97	113.333	115
	34.99	101.667	100
	35.01	106.667	108.333
	35.03	83.3333	128.333
	35.05	90	108.333
	35.07	96.6667	131.667
	35.09	68.3333	120
	35.11	111.667	140
	35.13	105	93.3333
	35.15	98.3333	105
	35.17	110	100
	35.19	93.3333	101.667
	35.21	91.6667	126.667
	35.23	88.3333	130
	35.25	96.6667	116.667
	35.27	86.6667	101.667
	35.29	83.3333	71.6667
	35.31	86.6667	121.667
	35.33	100	131.667
	35.35	88.3333	133.333
	35.37	81.6667	113.333
	35.39	113.333	120
	35.41	80	100
	35.43	80	101.667
	35.45	96.6667	108.333
	35.47	98.3333	115
	35.49	81.6667	110
	35.51	95	120
	35.53	98.3333	108.333
	35.55	78.3333	101.667
	35.57	66.6667	101.667
	35.59	78.3333	103.333
	35.61	98.3333	106.667
	35.63	100	125
	35.65	81.6667	120
	35.67	96.6667	103.333
	35.69	83.3333	121.667
	35.71	76.6667	113.333
	35.73	85	111.667
	35.75	83.3333	120
	35.77	98.3333	90
	35.79	76.6667	101.667
	35.81	100	95
	35.83	83.3333	88.3333
	35.85	81.6667	123.333
	35.87	90	111.667
	35.89	81.6667	136.667
	35.91	91.6667	85
	35.93	103.333	115
	35.95	73.3333	108.333
	35.97	76.6667	113.333
	35.99	70	95
	36.01	60	90
	36.03	81.6667	100
	36.05	68.3333	95
	36.07	106.667	111.667
	36.09	101.667	108.333
	36.11	93.3333	101.667
	36.13	86.6667	93.3333
	36.15	78.3333	96.6667
	36.17	80	80
	36.19	70	115
	36.21	76.6667	98.3333
	36.23	85	110
	36.25	71.6667	91.6667
	36.27	85	98.3333
	36.29	95	90
	36.31	101.667	96.6667
	36.33	81.6667	90
	36.35	80	105
	36.37	80	86.6667
	36.39	88.3333	95
	36.41	93.3333	106.667
	36.43	83.3333	95
	36.45	103.333	108.333
	36.47	81.6667	103.333
	36.49	80	95
	36.51	73.3333	93.3333
	36.53	88.3333	86.6667
	36.55	85	100
	36.57	71.6667	96.6667
	36.59	66.6667	103.333
	36.61	76.6667	120
	36.63	68.3333	91.6667
	36.65	83.3333	80
	36.67	76.6667	81.6667
	36.69	93.3333	85
	36.71	78.3333	91.6667
	36.73	70	100
	36.75	73.3333	108.333
	36.77	71.6667	108.333
	36.79	65	75
	36.81	81.6667	90
	36.83	70	91.6667
	36.85	80	93.3333
	36.87	86.6667	85
	36.89	90	101.667
	36.91	85	98.3333
	36.93	78.3333	98.3333
	36.95	71.6667	93.3333
	36.97	60	96.6667
	36.99	75	90
	37.01	81.6667	101.667
	37.03	68.3333	110
	37.05	68.3333	105
	37.07	78.3333	95
	37.09	91.6667	105
	37.11	85	88.3333
	37.13	53.3333	90
	37.15	61.6667	111.667
	37.17	85	93.3333
	37.19	80	76.6667
	37.21	73.3333	80
	37.23	65	98.3333
	37.25	96.6667	96.6667
	37.27	86.6667	83.3333
	37.29	65	96.6667
	37.31	63.3333	90
	37.33	78.3333	115
	37.35	56.6667	96.6667
	37.37	60	110
	37.39	76.6667	88.3333
	37.41	90	75
	37.43	71.6667	86.6667
	37.45	78.3333	85
	37.47	75	83.3333
	37.49	60	93.3333
	37.51	73.3333	76.6667
	37.53	70	73.3333
	37.55	65	88.3333
	37.57	80	100
	37.59	68.3333	86.6667
	37.61	45	83.3333
	37.63	58.3333	78.3333
	37.65	76.6667	98.3333
	37.67	73.3333	86.6667
	37.69	65	100
	37.71	68.3333	90
	37.73	60	78.3333
	37.75	58.3333	73.3333
	37.77	66.6667	83.3333
	37.79	66.6667	80
	37.81	88.3333	96.6667
	37.83	68.3333	83.3333
	37.85	73.3333	93.3333
	37.87	80	73.3333
	37.89	83.3333	73.3333
	37.91	70	91.6667
	37.93	85	91.6667
	37.95	86.6667	86.6667
	37.97	78.3333	95
	37.99	70	73.3333
	38.01	73.3333	90
	38.03	80	91.6667
	38.05	68.3333	83.3333
	38.07	73.3333	75
	38.09	68.3333	60
	38.11	78.3333	78.3333
	38.13	68.3333	93.3333
	38.15	78.3333	100
	38.17	75	90
	38.19	83.3333	78.3333
	38.21	85	90
	38.23	58.3333	91.6667
	38.25	71.6667	70
	38.27	78.3333	71.6667
	38.29	81.6667	85
	38.31	110	73.3333
	38.33	86.667	78.3333
	38.35	82	80
	38.37	83.333	83.3333
	38.39	81.667	78.3333
	38.41	83.333	66.6667
	38.43	83.333	83.3333
	38.45	88.333	80
	38.47	83.333	86.6667
	38.49	90	70
	38.51	86.667	71.6667
	38.53	81.667	81.6667
	38.55	88	76.6667
	38.57	86.6667	70
	38.59	83.3333	85
	38.61	68.3333	78.3333
	38.63	76.6667	86.6667
	38.65	83.3333	73.3333
	38.67	83.3333	70
	38.69	83.3333	75
	38.71	85	71.6667
	38.73	65	68.3333
	38.75	83.3333	81.6667
	38.77	70	78.3333
	38.79	61.6667	73.3333
	38.81	60	83.3333
	38.83	76.6667	91.6667
	38.85	68.3333	86.6667
	38.87	66.6667	81.6667
	38.89	61.6667	85
	38.91	76.6667	83.3333
	38.93	71.6667	85
	38.95	73.3333	70
	38.97	66.6667	81.6667
	38.99	86.6667	81.6667
	39.01	73.3333	86.6667
	39.03	68.3333	76.6667
	39.05	66.6667	83.3333
	39.07	63.3333	70
	39.09	73.3333	78.3333
	39.11	86.6667	61.6667
	39.13	80	80
	39.15	70	80
	39.17	63.3333	75
	39.19	51.6667	78.3333
	39.21	58.3333	76.6667
	39.23	45	66.6667
	39.25	56.6667	80
	39.27	55	85
	39.29	73.3333	88.3333
	39.31	60	88.3333
	39.33	71.6667	83.3333
	39.35	66.6667	78.3333
	39.37	60	80
	39.39	68.3333	80
	39.41	76.6667	76.6667
	39.43	58.3333	73.3333
	39.45	71.6667	68.3333
	39.47	66.6667	76.6667
	39.49	63.3333	76.6667
	39.51	56.6667	66.6667
	39.53	76.6667	78.3333
	39.55	80	78.3333
	39.57	71.6667	65
	39.59	78.3333	73.3333
	39.61	66.6667	70
	39.63	58.3333	81.6667
	39.65	58.3333	96.6667
	39.67	70	81.6667
	39.69	63.3333	88.3333
	39.71	76.6667	68.3333
	39.73	73.3333	70
	39.75	78.3333	75
	39.77	53.3333	68.3333
	39.79	63.3333	73.3333
	39.81	66.6667	80
	39.83	75	76.6667
	39.85	70	86.6667
	39.87	50	80
	39.89	63.3333	73.3333
	39.91	60	96.6667
	39.93	75	101.667
	39.95	53.3333	63.3333
	39.97	71.6667	58.3333
	39.99	75	88.3333
	40.01	71.6667	83.3333
	40.03	71.6667	71.6667
	40.05	56.6667	76.6667
	40.07	63.3333	78.3333
	40.09	61.6667	76.6667

## Sheet: Figure2
	Figure 2B.Quantification results of the spheroid size in 5-day cultivation on the PS, the ULA, and the OPC substrate																	Figure 2C.Quantification results of the CSps density in 5-day cultivation on each substrate
	PS					ULA					OPC							PS					ULA					OPC
	Day1	Day2	Day3	Day4	Day5	Day1	Day2	Day3	Day4	Day5	Day1	Day2	Day3	Day4	Day5			Day1	Day2	Day3	Day4	Day5	Day1	Day2	Day3	Day4	Day5	Day1	Day2	Day3	Day4	Day5
	176.615	262.79	365.477	392.944	466.796	352.713	129.831	197.205	381.961	514.167	110.135	76.022	102.941	205.558	93.613			41	44	41	47	40	1130	1130	1470	1698	1243	10431	13908	16689	15203	15961
	229.193	188.634	206.84	493.551	292.329	129.72	118.114	144.41	132.788	179.779	56.368	85.436	127.885	121.833	94.367			25	25	39	24	21	2261	1685	1121	2033	1023	11126	15299	17385	14603	18080
	202.415	175.586	381.349	253.608	337.368	151.696	257.66	204.789	273.474	368.546	70.877	45.634	127.885	117.802	136.964			15	20	18	17	17	2148	2601	1252	2025	1475	12517	14603	15509	16090	13212
	155.108	318.629	225.085	350.139	332.59	215.734	178.283	145.699	181.481	244.499	68.881	71.36	133.02	137.761	126.314			23	27	34	28	31	1130	2270	1028	2044	1809	11156	15994	15994	15268	13908
	221.472	315.571	260.23	295.369	397.311	125.092	171.037	157.007	197.787	267.87	72.495	89.198	111.971	94.185	112.907			43	27	26	24	22	1696	1243	1006	2046	2039	12487	14603	15078	14633	15332
	193.747	257.716	237.171	414.289	322.48	221.133	111.602	136.737	302.388	473.263	89.486	128.889	113.287	108.168	99.505			33	36	26	34	25	1100	1357	1112	791	1236	13908	15981	18080	17385	16689
	218.91	218.845	213.293	486.47	364.224	258.329	86.48	144.41	240.391	323.601	98.268	89.125	115.631	115.631	120.147			33	29	30	33	39	1157	1017	1714	1017	1692	12537	11821	15305	14615	14641
	180.209	322.042	295.001	295.174	397.311	154.7	282.171	118.114	408.598	447.418	106.95	109.901	97.412	133.036	169.927			31	31	43	27	27	1133	1696	1130	1696	1022	11801	13921	15988	18068	15263
	209.785	330.371	231.616	325.399	386.524	172.71	165.22	330.831	280.637	377.535	67.495	103.627	120.718	110.135	73.261		Mean	30.5	29.875	32.125	29.25	27.75	1469.38	1624.88	1229.12	1668.75	1442.38	11995.4	14516.2	16253.5	15733.1	15385.8
	295.226	246.768	312.815	491.241	318.884	185.944	111.602	338.693	158.375	213.936	87.962	82.495	113.059	127.482	124.758		STD	9.30438	7.33753	8.6757	8.97218	8.36233	495.13	561.844	244.692	498.504	375.82	1096.14	1359.92	1054.22	1338.59	1547.8
	271.708	226.521	267.196	303.826	325.399	121.357	76.226	226.34	156.365	212.139	76.416	85.436	111.356	108.781	118.401			Day 1			Day 2			Day 3			Day 4			Day 5
	167.038	264.274	240.929	310.977	380.905	98.894	105.78	370.363	269.5	363.153	82.937	117.308	103.565	135.086	103.128		Group	PS vs ULA	PS vs OPC	ULA vs OPC	PS vs ULA	PS vs OPC	ULA vs OPC	PS vs ULA	PS vs OPC	ULA vs OPC	PS vs ULA	PS vs OPC	ULA vs OPC	PS vs ULA	PS vs OPC	ULA vs OPC
	166.348	216.2	294.837	341.594	321.11	144.907	236.531	137.052	168.41	228.319	80.919	102.878	104.596	152.959	126.246		P value	0.000194	2.93e-08	7.89e-10	0.000225	3.52e-08	1.76e-09	6.14e-06	＜1E-15	2.95e-10	8.73e-05	1.49e-08	2.09e-09	3.59e-05	5.54e-08	2.31e-07
	187.637	225.321	267.87	285.848	366.302	201.89	220.873	256.365	130.934	177.981	83.838	127.818	108.564	120.183	135.941
	255.226	218.91	279.97	318.114	289.62	220.482	114.779	117.748	134.403	481.576	68.16	97.058	129.354	112.678	104.862			Figure 2D:Phenotype characterization of CSps from each group after 3-day cultivation.
	316.2	213.936	278.525	287.1	425.207	193.375	103.164	150.554	132.788	179.779	70.452	109.411	107.211	114.193	108.069			cd34			kdr			sca-1			cd31			CD90			CD105
	204.948	251.126	268.163	360.898	294.161	128.942	104.136	270.725	274.366	370.344	44.49	110.679	110.679	136.336	111.971			PS	ULA	OPC	PS	ULA	OPC	PS	ULA	OPC	PS	ULA	OPC	PS	ULA	OPC	PS	ULA	OPC
	202.743	255.285	241.696	330.779	343.911	210.264	209.442	207.164	116.025	158.205	66.081	99.159	120.558	93.245	119.538			1.26	15.8	14.8	3.18	4.63	9.2	14.8	8.98	25.32	2.78	10.73	11.1	97.8	66	5.8	45	39.3	49
	220.873	240.779	275.061	377.636	335.681	134.403	143.911	146.389	125.207	168.992	46.749	108.426	148.789	129.768	132.162			1.78	12.83	13.5	2.29	3.57	7.17	14.6	13.7	22.5	1.39	12.4	11.7	99.1	65.2	7.8	39.1	33	32.5
	204.948	295.49	320.524	363.598	378.525	153.393	260.16	189.62	167.554	226.521	63.395	89.678	164.535	113.078	118.691			2.35	13.1	15.11	3.99	3.09	9.28	8.42	10.7	30.7	3.87	12.1	13.17	98.5	73.9	7	53.1	38.8	37.1
	199.092	264.172	317.532	364.164	358.537	126.577	120.524	185.866	125.207	168.992	64.901	100.322	123.947	88.157	131.902		Mean	1.79667	13.91	14.47	3.15333	3.76333	8.55	12.6067	11.1267	26.1733	2.68	11.7433	11.99	98.4667	68.3667	6.86667	45.7333	37.0333	39.5333
	279.889	223.204	289.443	323.204	381.806	186.175	189.62	295.028	182.035	246.297	68.974	107.77	114.117	101.365	133.471		STD	0.545191	1.64235	0.854225	0.850314	0.787993	1.19578	3.62714	2.38875	4.16607	1.24302	0.8903	1.06504	0.650641	4.80867	1.00664	7.02875	3.5019	8.51489
	231.121	226.276	278.115	345.129	307.749	262.854	237.502	228.679	157.738	213.936	69.47	92.04	124.345	126.314	136.273			cd34			kdr			sca-1			cd31			CD90			CD105
	242.032	247.467	281.691	363.2	364.741	203.874	194.34	223.976	156.64	212.139	69.47	86.782	151.279	71.571	117.546		Group	PS vs ULA	PS vs OPC	ULA vs OPC	PS vs ULA	PS vs OPC	ULA vs OPC	PS vs ULA	PS vs OPC	ULA vs OPC	PS vs ULA	PS vs OPC	ULA vs OPC	PS vs ULA	PS vs OPC	ULA vs OPC	PS vs ULA	PS vs OPC	ULA vs OPC
	192.363	221.717	319.084	289.772	390.795	144.907	265.468	215.734	332.046	447.648	77.67	125.102	127.885	92.668	132.681		P value	2.72e-05	2.08e-05	0.8173	0.7297	0.00114	0.00215	0.8639	0.0073	0.00439	0.000119	0.000102	0.9678	3.31e-05	6.08e-08	6.89e-07	0.3185	0.5293	0.8928
	208.283	230.371	282.252	373.939	420.682	300.773	132.463	269.927	214.597	289.443	81.973	102.376	111.76	110.679	127.549
	204.438	211.56	277.079	319.322	388.322	145.205	154.7	229.558	194.34	262.477	78.193	104.04	137.527	116.666	132.389
	258.375	216.2	313.256	357.554	415.288	182.193	316.614	204.227	184.935	249.892	86.186	83.35	106.084	129.768	140.92
	203.15	257.995	324.521	389.242	441.471	137.052	80.449	107.8	240.391	323.601	68.631	77.891	117.254	115.983	153.84
	221.717	228.319	282.252	313.936	439.166	117.625	174.615	149.403	156.365	212.139	72.996	98.268	121.621	147.354	114.886
Mean	217.36	245.736	280.962	350.601	366.173	179.43	168.443	203.347	205.924	286.806	75.0273	96.916	120.295	119.614	121.741
STD	38.2841	38.6878	40.5601	60.0116	47.4354	58.4122	66.6477	69.3695	78.2925	105.975	14.6953	17.78	15.3372	24.1351	19.0287
	Day 1			Day 2			Day 3			Day 4			Day 5
Group	PS vs ULA	PS vs OPC	ULA vs OPC	PS vs ULA	PS vs OPC	ULA vs OPC	PS vs ULA	PS vs OPC	ULA vs OPC	PS vs ULA	PS vs OPC	ULA vs OPC	PS vs ULA	PS vs OPC	ULA vs OPC
P value	0.0843	＜1E-15	2.34e-12	4.5e-07	＜1E-15	4.1e-06	3.96e-07	＜1E-15	4.31e-08	＜1E-15	＜1E-15	1.08e-08	1.96e-07	＜1E-15	＜1E-15

## Sheet: Figure3
	Figure 3B:The mRNA transcription levels of cCaspase-1 and IL-1β transcription								Mean	STD
	PS		1.48354	1.45307	0.644365	0.679855	0.579597	0.55427	0.899117	0.443262
		IL-1β	0.552191	1.4012	0.355486	1.06769	1.62369	0.638173	0.939737	0.505883
	ULA	Caspase1	3.35	5.15	4.68	4.84	5.34	2.56	4.32	1.11066
		IL-1β	4.44	9.82	4.27	4.44	9.82	4.27	6.17667	2.82314
	OPC	Caspase1	18.85	35.29	34.28	24.56	27.5	17.9	26.3967	7.41586
		IL-1β	19.84	35.65	34.2	35.12	39.15	33.8	32.96	6.70217
		Caspase1			IL-1β
	Group	PS vs ULA	PS vs OPC	ULA vs OPC	PS vs ULA	PS vs OPC	ULA vs OPC
	P value	0.3638	7.04e-11	1.88e-09	0.1042	2.77e-13	1.88e-11
	Figure 3D:The levels of IL-1β in the cell supernatant after 3-day cultivation .						Mean	STD	Group	P value			Figure 3F:Annexin/PI analysis results of the cell survival rate.
	PS	31.3836	37.6248	43.0859	41.0055	32.1638	37.0527	5.20555	PS vs ULA	0.9952			PS	ULA	OPC
	ULA	36.0645	31.9037	41.7856	38.1449	38.925	37.3648	3.67766	PS vs OPC	0.0238			91.5	85.1	89.7
	OPC	41.0055	54.008	45.7454	41.5256	54.5281	47.3625	6.56895	ULA vs OPC	0.0282			90.1	86.4	89.7
													91.2	87.7	90.7
												Mean	90.9333	86.4	90.0333
												STD	0.737111	1.3	0.57735
												Group	PS vs ULA	PS vs OPC	ULA vs OPC
												P value	0.00233	0.4997	0.00709
	Figure 3G:Proliferation ability assay of the cells from the PS-CSps, ULA-CSps, and the OPC-CSps,
	Day	PS					Mean	STD	ULA					Mean	STD	OPC					Mean	STD
	1	1.13532	1.02924	0.791284	1.33601	0.708142	1	0.255349	1.122	1.05879	0.834387	0.935525	1.0493	1	0.114406	0.962132	0.967742	1.01823	0.957022	1.00935	0.982895	0.0286299
	2	2.17603	2.16743	1.96674	2.08429	1.92087	2.06307	0.11576	1.44753	1.21049	1.26738	1.33692	1.6909	1.39064	0.189686	2.07854	1.97475	1.80365	1.80838	2.06976	1.94702	0.135008
	3	4.10264	4.33773	4.73911	4.68463	4.1055	4.39392	0.306126	3.08154	2.933	3.04046	2.88559	3.91593	3.1713	0.423695	4.7237	4.57223	4.34783	4.35984	4.70653	4.54203	0.18158
	4	4.98853	5.74828	5.71101	6.207	6.36755	5.80447	0.537756	3.80215	3.85904	3.92541	3.95702	4.90202	4.08913	0.458354	5.89341	5.24544	5.63815	5.27788	5.94057	5.59909	0.329014
	5	7.63761	7.29071	8.68693	8.64966	7.70642	7.99427	0.635287	5.53097	5.84387	6.43173	6.51391	6.35272	6.13464	0.426798	7.85975	7.96353	7.37167	7.40789	8.05053	7.73068	0.318695
		Day 1			Day 2			Day 3			Day 4			Day 5
	Group	PS vs ULA	PS vs OPC	ULA vs OPC	PS vs ULA	PS vs OPC	ULA vs OPC	PS vs ULA	PS vs OPC	ULA vs OPC	PS vs ULA	PS vs OPC	ULA vs OPC	PS vs ULA	PS vs OPC	ULA vs OPC
	P value	0.9998	0.988	0.944	0.000833	0.3596	0.00242	0.00268	0.6411	0.00201	0.00173	0.7558	0.00121	0.00242	0.7004	0.000551
	Figure 3H:The mRNA transcription levels of Oct4, Nanog, and Sox2
	Oct-4			Nanog			Sox2
	PS	ULA	OPC	PS	ULA	OPC	PS	ULA	OPC
	0.828004	0.696377	11.880954	0.790065	1.359622	8.992756	1.677349	2.353574	26.638043
	1.201334	0.436039	10.623826	1.330217	1.677289	9.453107	0.786523	2.320027	23.011710
	1.005318	0.505959	10.647334	1.330217	1.578894	8.776380	0.757992	2.063906	24.476648
	0.982978	0.578394	11.839210	0.890294	1.402982	9.891034	0.901839	2.582839	25.892934
	1.18928	0.690131	9.02893	0.770065	1.58791	7.78921	1.02893	2.13893	23.8399
Mean	1.04138	0.58138	10.8041	1.02217	1.52134	8.9805	1.03053	2.29185	24.7718
STD	0.156286	0.113877	1.16612	0.284871	0.134374	0.792687	0.377079	0.202868	1.48267
	Oct-4			Nanog			Sox2
Group	PS vs ULA	PS vs OPC	ULA vs OPC	PS vs ULA	PS vs OPC	ULA vs OPC	PS vs ULA	PS vs OPC	ULA vs OPC
P value	0.00239	9.5e-05	9.12e-05	0.00542	2.17e-05	5.65e-05	0.00131	4.18e-06	8.86e-06
	Figure 3I:The mRNA transcription levels of VEGF, bFGF, HGF, and IGF-1.
	VEGF			HGF			IGF-1			bFGF
	PS	ULA	OPC	PS	ULA	OPC	PS	ULA	OPC	PS	ULA	OPC
	1.07264	1.16577	4.01712	0.943466	1.46956	8.25193	1.99569	0.086098	5.66477	0.622469	1.41814	3.29212
	1.0998	1.244746	5.48229	0.826046	1.78666	8.54053	2.16197	0.126367	5.78292	0.665758	1.69914	3.36079
	1.30582	1.81298	3.80693	1.28106	1.44694	10.2729	0.820092	0.279116	7.13648	1.5369	1.04435	4.14741
	0.861068	1.64709	4.3042	1.16301	1.0321	7.97401	0.560174	0.156795	3.60223	0.728656	0.930323	2.09346
	0.696246	1.54546	5.32205	0.861226	1.64545	9.57217	0.504514	0.305879	3.90557	1.55181	0.917797	2.26975
Mean	1.00711	1.48321	4.58652	1.01496	1.47614	8.92231	1.20849	0.190851	5.21839	1.02112	1.20195	3.03271
STD	0.234561	0.272539	0.767315	0.198217	0.284234	0.967067	0.805535	0.0965833	1.46052	0.479165	0.343985	0.848792
	VEGF			HGF			IGF-1			bFGF
Group	PS vs ULA	PS vs OPC	ULA vs OPC	PS vs ULA	PS vs OPC	ULA vs OPC	PS vs ULA	PS vs OPC	ULA vs OPC	PS vs ULA	PS vs OPC	ULA vs OPC
P value	0.0439	0.000541	0.000866	0.047	7.62e-05	5.77e-05	0.098	0.00367	0.00331	0.7788	0.00767	0.0134

## Sheet: Figure 3c
	Full blot images of Figure 3c. Red frames indicate cropped parts used in the original figures.

## Sheet: Figure4
		Figure 4C:KEGG analysis of the top7 significant pathways											Figure 4F:The measurement of CSps glucose uptaking using 2-NBDG					Figure 4G:Lactate release level of CSps					Figure 4H. ATP level of CSps
		pathway	ULA vs PS	P value	pathway	OPC vs ULA	P value	pathway	OPC vs PS	P value			PS	ULA	OPC			PS	ULA	OPC			PS	ULA	OPC
		Focal adhesion	6.94256	5.96e-07	Metabolic pathways	7.89098	2.98e-09	Focal adhesion	7.08064	2.03e-08			1.03192	1.26645	0.672313			5.25541	11.9913	7.02627			0.943785	0.801338	1.26765
		Phagosome	5.24763	2.84e-05	Glycolysis / Gluconeogenesis	5.39186	8.35e-06	Proteoglycans in cancer	5.65721	6.06e-05			0.979153	1.19414	0.670358			5.1503	13.267	7.28812			1.08656	0.869451	1.25193
		PI3K-Akt signaling pathway	4.88726	4.3e-06	HIF-1 signaling pathway	5.19877	1.47e-05	Axon guidance	5.52721	0.000175			0.988925	1.11205	0.609772			5.29045	11.8638	7.41905			0.969655	0.800683	1.16548
		HIF-1 signaling pathway	4.67408	4.25e-05	Steroid biosynthesis	4.59685	0.000233	Regulation of actin cytoskeleton	4.78469	4.74e-05		Mean	1	1.19088	0.650814			5.50067	12.2465	7.24448		Mean	1	0.823824	1.22835
		Central carbon metabolism in cancer	4.27863	0.000693	Central carbon metabolism in cancer	3.62851	0.000406	PI3K-Akt signaling pathway	4.78367	3.99e-06		STD	0.0280736	0.0772502	0.0355571			5.29045	13.9048	7.41905		STD	0.0760707	0.0395152	0.055014
		Apoptosis	4.15216	2.06e-05	Cytokine-cytokine receptor interaction	3.62323	0.0176	Ribosome	4.65176	7.21e-06		Group	PS vs ULA	PS vs OPC	ULA vs OPC		Mean	5.29746	12.6547	7.27939		Group	PS vs ULA	PS vs OPC	ULA vs OPC
		Axon guidance	4.09081	0.0002	Terpenoid backbone biosynthesis	3.575	6.87e-05	Rap1 signaling pathway	4.43727	0.0108		P value	0.00954	0.000415	3.45e-05		STD	0.127292	0.890233	0.161532		P value	0.0244	0.0075	0.000374
																	Group	PS vs ULA	PS vs OPC	ULA vs OPC
																	P value	1.24e-10	0.000186	4.87e-09
											Figure 4E:mRNA transcription levels of the genes in the metabolic oxidative phosphorylation pathway (CS, COXII, IDH2, SDHA, and MDH2) and the glycolytic pathway (HK2, LDHA, and PFKL)
											PS								ULA								OPC
											metabolic oxidative phosphorylation pathway					the glycolytic pathway			metabolic oxidative phosphorylation pathway					the glycolytic pathway			metabolic oxidative phosphorylation pathway					the glycolytic pathway
											CS	COXⅡ	IDH2	SDHA	MDH2	HK2	LDHA	PFKL	CS	COXⅡ	IDH2	SDHA	MDH2	HK2	LDHA	PFKL	CS	COXⅡ	IDH2	SDHA	MDH2	HK2	LDHA	PFKL
											0.95179	1.13471	0.79553	0.863555	1.13013	0.752756	0.58126	0.64761	0.00791497	0.881965	1.38863	1.22855	1.34422	10.4531	5.52568	26.4949	8.48534	1.82001	4.75443	4.90765	7.64098	1.11307	3.66993	1.09291
											0.95179	0.98871	0.909937	1.05119	1.02316	0.731951	1.4204	1.09883	0.0149201	0.594513	0.939359	2.22512	1.23286	17.1889	3.71015	20.1185	9.35538	2.26531	4.71147	6.53929	5.62699	0.948736	4.68413	1.25495
											1.09107	0.891349	1.38144	1.10161	0.994824	1.51495	0.992891	1.40525	0.00482807	0.537807	1.14752	1.78756	1.11199	13.456	7.07997	21.082	7.17872	1.94	5.6813	7.82846	5.00558	1.50689	2.21192	1.9562
											1.008	0.928	1.139	0.829	1.097	0.909	1.13987	1.083	0.039	0.821	1.084	1.283	1.189	12.789	3.893	21.89	6.89	2.089	4.892	5.738	6.919	1.211	1.018	1.074
											0.988	1.093	0.907	1.199	0.864824	1.129	0.729	1.028	0.028	0.69	1.29	1.083	0.979	13.879	6.019	23.908	7.893	1.903	5.28	7.891	5.578	0.902	1.783	1.59
										Mean	0.998076	1.00713	1.02664	1.00886	1.02195	1.00754	0.972701	1.05256	0.0189966	0.704879	1.16974	1.52156	1.17145	13.5534	5.24558	22.6988	7.96058	2.00349	5.06392	6.58095	6.15414	1.1363	2.67344	1.39365
										STD	0.0572952	0.104486	0.234385	0.158153	0.103363	0.325092	0.332176	0.270219	0.0143674	0.145895	0.175452	0.474468	0.136511	2.42529	1.43437	2.53963	0.9978	0.175844	0.411531	1.30234	1.08678	0.241667	1.48167	0.376516
											metabolic oxidative phosphorylation pathway															the glycolytic pathway
											CS			COXⅡ			IDH2			SDHA			MDH2			HK2			LDHA			PFKL
										Group	PS vs ULA	PS vs OPC	ULA vs OPC	PS vs ULA	PS vs OPC	ULA vs OPC	PS vs ULA	PS vs OPC	ULA vs OPC	PS vs ULA	PS vs OPC	ULA vs OPC	PS vs ULA	PS vs OPC	ULA vs OPC	PS vs ULA	PS vs OPC	ULA vs OPC	PS vs ULA	PS vs OPC	ULA vs OPC	PS vs ULA	PS vs OPC	ULA vs OPC
										P value	3.03e-06	0.000217	0.000141	0.016	5.11e-05	4.88e-06	0.5463	1.7e-06	7.87e-06	0.1495	0.00133	0.00101	0.1486	0.000893	0.00101	0.000754	0.5213	0.000854	0.00991	0.0755	0.1497	0.1497	0.0846	0.000142
											Figure 4I:Mitochondrial number per 100μm2 cytophasmic area				Figure 4J:the fluorescence intensity of Rho-123 in each group
											PS	ULA	OPC		PS	ULA	OPC
											16.8984	7.34394	32.0781		1.04	0.5	1.17
											16.2477	10.0612	28.8809		0.92	0.54	1.06
											15.2827	9.10263	33.462		1.02	0.44	1.17
											19.9109	9.93739	16.8244		1.14	0.47	1.2
											16.4778	10.0305	13.8037		1.13	0.68	1.14
											15.8554	12.0257	23.5942		0.92	0.55	1.07
											19.7644	12.6643	19.7605		1.05	0.54	1.22
											18.0392	9.01456	24.5515		1.19	0.48	1.22
										Mean	17.3096	10.0225	24.1194		1.07	0.61	1.09
										STD	1.75403	1.69188	7.09517		0.91	0.52	1.13
										Group	PS vs ULA	PS vs OPC	ULA vs OPC		0.95	0.61	1.2
										P value	0.0079	0.013	5.49e-06		0.99	0.47	1.16
															1.07	0.59	1.08
															1.06	0.53	1.17
															1.04	0.49	1.21
														Mean	1.03333	0.534667	1.15267
														STD	0.0840635	0.0652322	0.0554806
														Group	PS vs ULA	PS vs OPC	ULA vs OPC
														P value	1.06e-12	7.75e-05	1.06e-12

## Sheet: Figure5
	Figure 5A:ROS-signal intensity(n=15)								Figure 5B:Superoxide-signal intensity(n=15)								Figure 5C:The percentages of viable cells from each group following 12 h(n=3)
	Control	PS	ULA	OPC					Control	PS	ULA	OPC					Control	PS	ULA	OPC
	1.15672	4.16345	2.81122	1.46296					0.90817	4.0412	2.30699	1.34881					92.5	51.8	56.3	74.4
	1.189	3.50699	3.56643	2.76919					1.03429	3.79331	2.90968	2.20665					93.1	66.6	65.6	74.7
	1.02618	4.12905	2.35449	2.77209					1.09969	3.71371	2.42908	1.63992					93.5	60.7	55.9	72.1
	0.889808	2.62691	2.78394	1.57771					1.01275	3.67693	2.72463	1.45058				Mean	93.0333	59.7	59.2667	73.7333
	0.937616	3.171	3.05526	1.63122					0.82746	3.35044	2.55904	1.26253				STD	0.503322	7.4505	5.48847	1.42244
	0.80068	4.23667	3.34402	1.35305					0.908259	3.29753	2.4996	1.45058				Group	Ctrl vs PS	Ctrl vs ULA	Ctrl vs OPC	PS vs ULA	PS vs OPC	ULA vs OPC
	1.18325	4.68903	3.15651	1.41534					1.07148	3.95115	2.85949	1.5072				P value	0.000109	9.95e-05	0.00439	0.9994	0.0262	0.0224
	0.973829	4.52206	3.21371	1.57989					1.06936	2.88192	3.14272	1.76438
	1.28392	4.97767	3.72843	1.47636					1.06853	2.9708	2.68919	1.61792					Figure 5D:The percentages of viable cells from each group following 24 h(n=3)
	0.873289	3.92632	3.13617	1.79486					1.53895	2.52397	2.8058	1.40665					Control	PS	ULA	OPC
	0.73921	4.08836	2.8154	1.42775					1.29088	2.91614	2.90807	1.58454					94.7	2.3	7.8	27.7
	1.1893	3.75299	3.03783	1.54726					1.32978	3.70437	2.80865	2.15952					92.5	1.3	4.3	36.9
	1.39022	3.55573	4.1665	1.57314					0.947079	3.26955	2.5106	1.34769					93.8	0.9	4.1	30.5
	0.881337	5.06065	3.07863	1.98036					0.819205	3.25146	2.63357	1.32651				Mean	93.6667	1.5	5.4	31.7
	0.818392	4.8932	3.90218	2.01989					0.990218	3.25764	2.98327	1.76378				STD	1.10604	0.72111	2.08087	4.71593
Mean	1.02218	4.08667	3.21005	1.75874				Mean	1.09663	3.40179	2.72025	1.61661				Group	Ctrl vs PS	Ctrl vs ULA	Ctrl vs OPC	PS vs ULA	PS vs OPC	ULA vs OPC
STD	0.197024	0.691785	0.471707	0.454028				STD	0.200972	0.486587	0.236526	0.297655				P value	9.14e-10	1.38e-09	1.38e-08	0.3416	3.32e-06	9.43e-06
Group	Ctrl vs PS	Ctrl vs ULA	Ctrl vs OPC	PS vs ULA	PS vs OPC	ULA vs OPC		Group	Ctrl vs PS	Ctrl vs ULA	Ctrl vs OPC	PS vs ULA	PS vs OPC	ULA vs OPC
P value	7.31e-12	7.31e-12	0.00065	4.37e-05	7.31e-12	2.48e-10		P value	7.31e-12	7.31e-12	6.87e-05	1.02e-06	7.31e-12	7.44e-12
																	Figure 5E The percentages of viable cells from each group following 12 h of TNF-α stimulation were determined by Annexin V/PI flow cytometry analysis (n = 3)
																	Control	PS	ULA	OPC
																	92.4	48.9	59	63.6
																	91.7	49.5	52	69.5
																	98.5	51.6	50.5	65.9
																Mean	94.2	50	53.8333	66.3333
																STD	3.74032	1.41774	4.53689	2.97377
																Group	Ctrl vs PS	Ctrl vs ULA	Ctrl vs OPC	PS vs ULA	PS vs OPC	ULA vs OPC
																P value	1.09e-06	2.21e-06	3.6e-05	0.5366	0.00156	0.00881

## Sheet: Figure6
Figure 6B:Representative images of DiR-labeled OPC-CSps at the instant, 14th, and 28th day after transplantation (n=8)									group	P value
Day0	100	100	100	100	100	100	100	100	Day0 vs Day14	4.69e-13
Day14	39.0548	52.785	69.4818	53.4395	49.0846	55.2452	49.7921	61.8021	Day0 vs Day28	4.7e-14
Day28	18.0207	10.1249	20.3816	17.9024	13.6472	17.0232	19.035	15.6793	Day14 vs Day28	2.41e-11
Figure 6D:the LVEF% of the sham group, the vehicle group, and the OPC-CSps group.over 12 weeks (n=8)									Mean	STD		Figure 6E:The relative changes of LVEF at week 12 relative to week 4, (n=8)									Mean	STD	Vehicle vs CSps
day	Sham											Vehicle	-1.35617	-3.19084	-1.8666	-4.4	0	-6.4	0	-4.7	-2.7392	2.32653	P value
Bedore MI	70.06	73.28		75	75.5	72.5	72.1	72.9	73.0486	1.8269		CSsp	5.9	10.2	10.8	8.04	8.41	12.6333	13.78	11.19	10.1192	2.57418	5.18e-08
week4	75.3084	70.5314	76.31	74.32	74.2	77	76.7	75.7	75.0087	2.07921
week8	79.85	73.64	80.24	76.37	69.7	71	74.7	76.5	75.25	3.79166
week12	78.95	79.79	76.84	76.41	72.5	76.8	72.3	71.5	75.6363	3.15576
day	Vehicle
Bedore MI	74.36	82.52	73.89	71.4	75	76.5	73.8	76.1	75.4462	3.26144
week4	26.8262	22.5208	23.0566	33	28.6	32.2	27.7	33.2	28.388	4.22175
week8	28.7	21.51	29.51	28.6	29.8	27.7	28.5	28.5	27.8525	2.64322
week12	25.47	19.33	21.19	28.6	28.6	25.8	27.7	28.5	25.6487	3.57809
day	CSps
Bedore MI	75	73.1	72.5	75.5	71.5	73.74	84.62	77.66	75.4525	4.17355
week4	41	39.4	36.1	38.21	28.35	36.7267	35.2	34.66	36.2058	3.82849
week8	42.5	40.6	42.5	46.17	32.31	47.43	46.8	40.73	42.38	4.88039
week12	46.9	49.6	46.9	46.25	36.76	49.36	48.98	45.85	46.325	4.12947
	Bedore MI			week4			week8			week12
group	Sham vs Vehicle	Sham vs CSps	Vehicle vs CSps	Sham vs Vehicle	Sham vs CSps	Vehicle vs CSps	Sham vs Vehicle	Sham vs CSps	Vehicle vs CSps	Sham vs Vehicle	Sham vs CSps	Vehicle vs CSps
P-value	0.9933	0.9126	0.9123	1.04e-05	8.35e-07	0.00709	0.000417	9.38e-05	0.0147	0.000223	9.83e-05	0.000519
Figure 6F:the LVFS% of the sham group, the vehicle group, and the OPC-CSps group.over 12 weeks (n=8)									Mean	STD		Figure 6G:The relative changes of LVFS at week 12 relative to week 4, (n=8)									Mean	STD	Vehicle vs CSps
day	Sham											Vehicle	-2.55626	-3.23869	-2.66129	-1.6	-1.6	-4.4	-3.5	-0.5	-2.50703	1.24237	P value
Bedore MI	41.22	43.8	39.8	43.2	38.9	38.2	40.2	41.1	40.8025	1.95508		CSsp	5.62	2.88	1.73	3.43952	3.64	7.2	3.3	8.5	4.53869	2.33403	2.72e-06
week4	45.4041	41.2964	44.74	44.74	38.5	41.6	40	39	41.9101	2.73714
week8	46.29	40.43	43.99	43.42	41.6	40.2	39.7	39.2	41.8537	2.48436
week12	42.84	40.83	43.66	40.19	38.2	39.4	37.1	49	41.4025	3.76943
day
Bedore MI	44.74	39.3	37.97	35.3	35.6	38.5	39.4	37.1	38.4888	2.9587
week4	11.1463	10.9387	13.1913	13.7	11.2	11.7	15	14.7	12.697	1.66036
week8	11.81	8.69	12.16	11.7	12.1	11.2	11.5	11.5	11.3325	1.11441
week12	8.59	7.7	10.53	12.1	11.2	11.5	10.3	11.7	10.4525	1.55843
day	CSps
Bedore MI	35.3	38.5	36.7	36.4	39	35.7	37.8	41.51	37.6138	2.04404
week4	18	17.2	16.7	16.38	17.54	13.99	18.6905	19.65	17.2688	1.6974
week8	22.5	20.5	21.8	20.57	20.54	13.61	21.08	20	20.075	2.73365
week12	25.2	20.5	25.2	22	20.42	15.72	22.13	23.29	21.8075	3.07175
	Bedore MI			week4			week8			week12
group	Sham vs Vehicle	Sham vs CSps	Vehicle vs CSps	Sham vs Vehicle	Sham vs CSps	Vehicle vs CSps	Sham vs Vehicle	Sham vs CSps	Vehicle vs CSps	Sham vs Vehicle	Sham vs CSps	Vehicle vs CSps
P-value	0.8505	0.8514	0.9975	4.97e-06	4.83e-07	0.00967	1.7e-05	8.6e-06	0.0147	0.000223	9.83e-05	0.000519
Figure 6H:The change of LVIDs over 12 weeks (n=8).									Mean	STD		Figure 6I:The relative changes of LVIDs at week 12 relative to week 4, (n=8).									Mean	STD	Vehicle vs CSps
day	Sham											Vehicle	2.69978	3.87074	3.84	2.5476	2.31	1.7952	0.6732	0.8184	2.31937	1.20437	P value
Bedore MI	5.01	4.42	4.39	4.6332	4.3428	4.9368	4.1184	5.082	4.61665	0.356036		CSsp	-0.5512	0.716	0.4256	1.83	0.99	2.13	-0.03	-0.43	0.63505	0.987277	0.0185
week4	4.45639	3.98395	2.92	4.26	3.366	4.7916	3.894	4.1184	3.97379	0.596526
week8	5.04	4.2	4.13	4.46	3.2208	4.7916	4.1184	3.894	4.23185	0.557943
week12	4.91	4.84	4.97	4.33	3.53	4.06	4.74	4.19	4.44625	0.506894
day	Vehicle
Bedore MI	3.8148	4.27	4.2	4.33	4.9368	4.8576	4.1844	2.9964	4.19875	0.60879
week4	8.09022	8.78926	8.5	9.3456	9.7284	8.8968	9.7284	8.976	9.00683	0.574896
week8	9.82	11.56	10.08	11.748	11.8932	9.7284	10.8504	10.692	10.7965	0.871175
week12	10.79	12.66	12.34	11.8932	12.0384	10.692	10.4016	9.7944	11.3262	1.03693
day	CSps
Bedore MI	4.9368	4.1844	3.7356	4.1844	4.5672	4.26	4.46	4.72	4.38105	0.372871
week4	9.3456	8.976	8.976	7.99	7.73	8.27	7.65	8.63	8.44595	0.631339
week8	9.57	9.7944	9.7944	8.01	8.01	11.11	7.45	8.2	8.99235	1.25592
week12	8.7944	9.692	9.4016	9.82	8.72	10.4	7.62	8.2	9.081	0.916915
	Bedore MI			week4			week8			week12
group	Sham vs Vehicle	Sham vs CSps	Vehicle vs CSps	Sham vs Vehicle	Sham vs CSps	Vehicle vs CSps	Sham vs Vehicle	Sham vs CSps	Vehicle vs CSps	Sham vs Vehicle	Sham vs CSps	Vehicle vs CSps
P-value	0.3908	0.8651	0.4173	0.000334	0.000444	0.3699	0.00694	0.00493	0.1371	0.00811	0.00172	0.028
Figure 6J:The change of LVIDd over 12 weeks(n=8).									Mean	STD		Figure 6K:The relative changes of LVIDd at week 12 relative to week 4, (n=8).									Mean	STD	Vehicle vs CSps
day	Sham											Vehicle	3.96	6.33	6.52	5.8344	6.3096	4.3296	5.7552	6.3492	5.6735	0.984411	P value
Bedore MI	8.52	7.87	8.79	7.5504	7.1016	7.7748	6.4284	7.9332	7.74605	0.74927		CSsp	-0.7952	1.1452	0.528	-0.39	1.45	-1.03	0.28	0.44	0.2035	0.884696	0.0053
week4	7.59134	7.29716	6.62	7.71	7.1808	7.6296	6.8772	5.4648	7.04636	0.743572
week8	8.46	7.82	7.3	8.07	7.4052	6.6528	5.2404	7.6296	7.32225	0.998961
week12	8.59	8.59	8.4	7.24	6.69	7.64	6.3024	7.825	7.65968	0.867295
day	Vehicle
Bedore MI	7.73	7.82	6.98	7.6296	7.5504	6.8112	6.2832	5.2404	7.0056	0.890459
week4	9.1051	9.86877	9.8	11.2992	9.6688	10.7712	10.6688	10.4016	10.1979	0.711697
week8	11.18	12.66	11.43	13.596	13.464	11.4444	12.7116	12.0384	12.3155	0.936817
week12	11.69	14.15	13.5	13.464	13.86	11.1408	12.0384	11.5896	12.6791	1.18262
day	CSps
Bedore MI	7.6296	6.8112	5.9136	6.5868	7.4844	6.85	8.72	8.07	7.2582	0.895237
week4	9.9528	9.2004	9.2004	9.83	8.82	9.62	9.28	10.74	9.58045	0.598148
week8	9.7284	9.3456	8.1576	10.74	7.75	12.86	9.44	10.4	9.8027	1.5968
week12	9.1576	10.3456	9.7284	9.44	10.27	8.59	9.56	11.18	9.78395	0.800894
	Bedore MI			week4			week8			week12
group	Sham vs Vehicle	Sham vs CSps	Vehicle vs CSps	Sham vs Vehicle	Sham vs CSps	Vehicle vs CSps	Sham vs Vehicle	Sham vs CSps	Vehicle vs CSps	Sham vs Vehicle	Sham vs CSps	Vehicle vs CSps
P-value	0.1641	0.7095	0.827	0.00318	0.00167	0.985	0.00911	0.101	0.3213	0.0218	0.0503	0.0495

## Sheet: Figure7
																					Figure 7J:Quantitative analysis of cardiomyocytes cross-sectional area from the infarct zone(n=100)				Figure 7K:Quantitative analysis of cardiomyocytes cross-sectional area from the border zone(n=100)				Figure 7L:Quantitative analysis of cardiomyocytes cross-sectional area from the remote zone(n=100)
Figure 7C:Quantitative results of infarct area									Mean	STD	Vehicle vs CSps										Sham	Vehicle	OPC-CSps		Sham	Vehicle	OPC-CSps		Sham	Vehicle	OPC-CSps
Vehicle	27.8456	23.4971	25.6947	33.4978	28.1672	33.4922	31.9083	29.8921	29.2494	3.63316	P value										273.92	252.8	198		209.88	402.6	192.2		127.4	274.08	218.84
OPC-CSps	22.1508	15.0431	18.3648	18.1406	13.8312	20.7892	22.6829	17.3263	18.5411	3.19207	2.08e-05										209.84	197.32	86.88		209	268.88	239.92		169.4	278.36	182.64
																					121.84	235.84	263.92		293	131.24	172.84		184.92	280.76	206.96
																					164.04	267.04	219.76		317.04	453.72	230.96		188.28	360.96	146.76
Figure 7D:The percentage of viable myocardium at infarct area									Mean	STD	Vehicle vs CSps										174.52	239.72	133.6		275.28	419.52	308.56		184.48	274.44	156.4
Vehicle	23.923	18.9643	27.8797	25.8321	22.0213	23.7392	27.892	19.0133	23.6581	3.52209	P value										149.64	248.36	84.92		174.2	560.44	391.32		162.84	172.56	90.6
OPC-CSps	32.5782	31.6781	55.7755	47.8128	45.1086	37.829	40.821	41.8323	41.6794	7.98679	4.3e-05										150.16	197.76	187.44		306.56	263.48	259.96		133.84	296.08	160.88
																					152.24	92.36	165.52		88.52	244.12	300.44		173.24	419.24	159
																					199.2	247.76	126.12		308	102.12	443.88		207.6	205.28	165.32
Figure 7E:Quantitative results of infarct wall thickness									Mean	STD	group	P-value									145.2	147.12	97.8		229.24	122.08	312.36		125.44	488.92	172.92
Sham	2.498	2.726	2.473	2.877	3.109	2.68	2.309	3.02	2.7115	0.279347	Sham vs Vehicle	5.01e-14									68.04	176.52	289.68		140.56	310.96	176.36		157.24	265.24	157.4
Vehicle	0.568	0.636	0.552	0.627	0.554	0.712	0.609	0.539	0.599625	0.0583265	Sham vs CSps	6.41e-11									68.04	267.36	104.12		424.04	243.12	243.36		244.72	286.88	179.84
OPC-CSps	1.279	1.08	1.045	1.326	1.468	1.389	1.541	1.065	1.27412	0.192219	Vehicle vs CSps	2.97e-06									182.72	285.72	136.56		151	195.6	166.84		209	204.64	251.16
																					181.56	128.28	155.68		186.52	210.96	133.68		167.16	200.44	197.88
Figure 7F:The quantitative CD68+ cells per HPF																Mean	STD	group	P-value		139.28	159.52	97.92		223.16	325.4	249.48		328.52	135.28	239.32
Sham	0	0	0	0	0	0	0	0	0	0	0	0	0	0	0	0	0	Sham vs Vehicle	1.06e-12		70.52	191.92	158.72		36.2	198.76	501.88		156.24	196.4	157.76
Vehicle	35	22	25	27	22	23	26	32	33	19	31	25	23	24	22	25.9333	4.72783	Sham vs CSps	1.08e-12		178.64	317.64	144.16		65.88	708	223.88		226.6	286.76	61.92
OPC-CSps	9	13	16	16	13	17	20	16	15	15	13	19	20	9	11	14.8	3.50917	Vehicle vs CSps	7.88e-11		182.88	173.6	168.56		280.72	204.2	244.16		308.92	168	97.8
																					67.88	119.64	194.24		199.2	198.08	191.04		96.12	299.96	212.24
																					120.04	340.6	228.68		89.52	487.44	378.68		173.48	309.56	136.84
Figure 7G:The quantitative results of vessel density																Mean	STD	group	P-value		156.76	216.36	222		95.6	399.96	302.48		150.32	154.12	202.72
Sham	8	9	9	7	6	3	12	8	8	7	4	5	5	9	7	7.13333	2.29492	Sham vs Vehicle	0.000378		132.4	355.36	73.28		301.84	489.24	240.16		173.04	469.64	130.44
Vehicle	8	8	9	15	10	12	21	15	17	16	19	21	10	9	11	13.4	4.62601	Sham vs CSps	1.06e-12		108.16	187.52	217.16		179.12	444.96	233.36		188	455	184.4
OPC-CSps	28	35	32	36	22	33	37	34	30	32	28	26	22	25	28	29.8667	4.80872	Vehicle vs CSps	1.22e-12		169.72	87.16	139.68		117.56	200.68	222.6		180.72	366.24	204.2
																					191.28	113.6	86.96		397.72	411.6	135.24		224.64	271.44	130.96
Figure 7H:The quantitative results of Tunel+ cells per HPF																Mean	STD	group	P-value		123.08	161.4	106.56		308.64	456.8	36.52		122.2	220.52	103.56
Sham	15.4812	7.45342	10.1852	4.84429	8.73123	5.8392	4.8302	9.8321	7.8322	7.3194	7.3291	8.5498	5.2554	9.9824	11.4325	8.32651	2.8347	Sham vs Vehicle	1.06e-12		76.68	255.44	93		184.88	274.52	143.6		218.28	238.04	197.36
Vehicle	43.1877	75.7447	60.4348	56.4103	79.0476	71.4286	65.8932	67.4394	54.0984	70.7323	72.4354	50.2208	55.5223	56.8344	61.3294	62.7173	10.1717	Sham vs CSps	5.52e-08		104.16	145.04	167.12		115.72	279.96	230		134.88	235.76	160.36
OPC-CSps	41.4474	31.8766	38.5159	7.85498	22.2449	40	29.4326	33.8921	41.4322	30.6721	19.7342	26.2212	25.3544	18.0942	29.8913	29.1109	9.54462	Vehicle vs CSps	1.17e-12		115.24	164.2	198.04		202.72	342.8	164.4		228.12	392.4	94.16
																					114.84	287.16	160.36		157.88	297.8	70.4		181.92	367.32	203.96
																					94.44	289.56	136.4		221.84	193.56	135.32		155.88	433.92	181.56
																					171.64	245.24	178.08		275.44	310	81.16		147.28	377.36	154.2
																					84.12	369.52	155.6		430.4	302.28	89.4		188.48	209.96	130.32
																					139.6	160.72	195.12		179.52	385.44	228.48		168.52	335.8	87.4
																					150.56	91.12	141.16		408.2	508	163.08		129.64	248.16	210.84
																					83.08	167.88	78.32		200.44	383.88	142.76		162.56	376.48	134
																					125.64	213.24	230.8		155.16	231.84	237.64		116.96	413.2	255.12
																					75.48	136.36	180.92		209	113.36	354.52		142.24	196.96	120.8
																					141.96	143.12	135.8		293.84	55.24	151.76		163.68	147.8	139.64
																					118.28	197.4	149.12		345.4	106.84	290.16		222.08	370.8	115.84
																					143.44	216.44	190.32		178.8	338.96	311.6		154.16	235.64	205.92
																					175.2	165.8	268		337.56	129.72	303.48		242.52	297.84	167.84
																					139.52	75.28	169.04		309	222.04	297		201.52	382.92	123.2
																					179.32	141.52	191.24		148.36	209.72	182.28		136.92	355.52	146.88
																					99.12	152.56	157.68		143.96	196.72	337.04		156.04	408.52	126.24
																					238.72	122.44	136.44		263.6	220.2	248.6		165.12	315.96	129.04
																					209.08	264.52	162.32		292.68	281.64	307.48		113.48	270.04	249.16
																					138.28	291.08	306.16		356.08	474.88	244.84		183.36	222.72	109.12
																					191.8	242.08	181.84		353.64	343.52	257.12		82.24	203.48	188.84
																					192.28	96.68	120.64		88.88	190.52	173		108.88	299.08	146.68
																					141.52	378.64	200.48		192.52	200.04	274.24		139.8	283	116.88
																					127.48	198.36	170.32		374.16	182.92	266.84		162.72	324.76	132.68
																					211.52	64.32	98.48		146.16	257.16	93.32		124	349.96	142.04
																					166.88	202.16	130.56		318.6	422.64	178.64		98.04	142.6	115.24
																					114.72	242.76	89.12		231.92	210.8	178.64		146.28	298.88	155.84
																					156.92	82.8	121.12		130.2	228.36	136.08		141.4	232.88	233.76
																					163.2	50.28	169.6		185.4	235.12	239.84		99.2	276.2	155.72
																					182.12	71.36	206.72		257.28	249.2	146.2		199.24	309.96	248.68
																					215.2	160.6	126.12		202.76	313.48	390.2		118.08	441.8	103.16
																					156.48	227.56	91.52		152.84	106.2	169.16		150.96	275.8	141.8
																					111.12	166.08	198.88		417.64	208.88	159.92		150.84	301.44	114.32
																					208.76	85.84	242.96		107.44	202.12	298.8		197.28	257.44	79.68
																					191.88	43.72	154.44		291.96	256.16	219.76		226.2	263.2	86.84
																					154.64	175.32	130.04		250.16	506.04	173.36		217.32	223.56	195.76
																					149.92	82.92	264.88		352.12	728.76	187.4		82.36	194.32	134.24
																					407.08	87.12	178.04		289.04	588.16	278.4		167.08	350.6	174.28
																					0.04	123.4	177.48		281.32	228.64	350.2		166.4	232.44	102.36
																					155.32	273.52	273.12		240.64	213.76	275.12		141.8	353.72	108.32
																					130.48	198.52	135.64		284.56	305	321.76		307.28	154.56	161.88
																					146.24	100.84	185.04		93.64	301.72	272.48		104.56	247.76	360.04
																					125.6	162.04	173.8		83.4	103.68	265.8		136.64	277.56	91.56
																					235.56	87.84	141.04		124.68	551.32	296.12		128.24	350.72	316.84
																					179.96	237.92	225.92		397.28	221.88	179.08		187.84	199.68	141.4
																					195.68	53.12	281.96		391.24	402.2	179.6		123.08	297.16	148.72
																					85.84	238.84	82.76		215.92	436.84	322.8		170.56	116.72	189.84
																					161.2	259.72	219.72		215.92	433.24	268.48		126.52	199.28	178.56
																					93.16	259.72	332.72		151.24	321.64	135.48		89.92	136.32	141.4
																					61.52	156.64	58.56		64.32	196.56	252.32		132.72	207.64	162.88
																					140.28	343.56	171.56		158.52	265.2	235.68		103.84	258.64	104.12
																					33.56	346.44	168.52		286.44	346.64	109.88		161.6	237.88	215.64
																					115.16	182.64	95.2		110.08	720.92	158.76		119.6	269	177.56
																					55.24	117.72	175.2		277.32	266.64	233.84		139	335.12	211.48
																					89.4	166.64	235.6		295.88	177.52	475.32		213.08	430.64	196.2
																					116.84	86.16	210.36		235.6	257.92	243.72		141.08	198.36	285.8
																					188.6	114.92	132.88		94.96	328.08	364.24		143.2	223.76	198.2
																					153.48	181.4	102.76		118.08	212.32	172.32		63.92	282.8	147.8
																					69	316.24	216.6		218.84	368.32	238.44		110.6	218.72	185.24
																					112.2	108.24	198.44		369.6	282	291.12		142.96	252	201.08
																					123.32	247.08	182.24		347.84	235.4	212.96		126.28	46.2	297.52
																					142.12	142.6	126.72		386.6	660.04	170		139.36	232.8	165.96
																					376.64	104.2	159.92		315.4	408.92	196.4		204.52	377.12	175.92
																					218.52	217.28	91.04		95.2	534.72	147.36		124.36	208.4	235.56
																					111.64	102.68	88.6		87.56	298.72	149.04		164.48	251.12	146.2
																					189.32	185.92	247.12		124.48	279.08	192.92		147.72	231	184.88
																					152.64	195.68	93.72		220.76	176.56	159.56		188.16	385.8	153.64
																					147.96	64.76	146.4		221.92	339.72	325.28		217.8	226.24	210.8
																					229.8	115.96	92.52		180.52	114.8	316.68		164.6	190.76	254
																					90	230.88	94.4		74.4	451.28	329.44		148.04	243.12	169.92
																					168.8	199	146.16		308.44				135.84	502.12	218.16
																					199.04	245.56	199.6		204.96				173.72	264.6	172.6
																				Mean	148.377	185.302	164.08	Mean	226.388	308.007	233.778	Mean	161.792	278.426	168.302
																				STD	59.6359	79.7964	57.349	STD	98.3693	143.259	86.7312	STD	46.675	87.8373	53.2876
																				group	Sham vs Vehicle	Sham vs CSps	Vehicle vs CSps	group	Sham vs Vehicle	Sham vs CSps	Vehicle vs CSps	group	Sham vs Vehicle	Sham vs CSps	Vehicle vs CSps
																				P-value	0.000305	0.2172	0.063	P-value	1.62e-06	0.8881	1.58e-05	P-value	8.12e-13	0.7655	8.13e-13
